# Supplementary material for: Dichlorido{(E)-4-dimethyl­amino-N′-[(pyri­din-2-yl)methyl­idene-κN]benzo­hydrazide-κO}zinc
Source: Acta Crystallogr Sect E Struct Rep Online. 2012 Dec 8;69(Pt 1):m27. doi: 10.1107/S1600536812049355 (PMC3588373; doi:10.1107/S1600536812049355)
Supplement: Supplementary file 1 [file e-69-00m27-sup1.cif]

##############################################################################
#                                                                            #
# This CIF contains the data in a paper accepted for publication in          #
# Acta Crystallographica Section E. It conforms to the requirements of       #
# Notes for Authors for Acta Crystallographica Section E, and has been       #
# peer reviewed under the auspices of the IUCr Commission on Journals.       #
#                                                                            #
# Full details of the Crystallographic Information File format               #
# are given in the paper "The Crystallographic Information File (CIF):       #
# a New Standard Archive File for Crystallography" by S. R. Hall, F. H.      #
# Allen and I. D. Brown [Acta Cryst. (1991), A47, 655-685].                  #
#                                                                            #
# The current version of the core CIF dictionary is obtainable from          #
# ftp://ftp.iucr.org/pub/cif_core.dic.                                       #
#                                                                            #
# Software is freely available for graphical display of the structure(s)     #
# in this CIF. For information consult the CIF software page                 #
# http://www.iucr.org/resources/cif/software.                                #
#                                                                            #
# This file may be used for bona fide research purposes within the           #
# scientific community so long as proper attribution is given to the journal # 
# article from which it was obtained.                                        #
#                                                                            #
##############################################################################
data_I
_audit_creation_method     SHELXL-97
_chemical_name_systematic
;
Dichlorido{(<i>E</i>)-4-dimethylamino-<i>N</i>'-[(pyridin-2-yl)methylidene-
\k<i>N</i>]benzohydrazide-\k<i>O</i>}zinc
;
_chemical_name_common     ?
_chemical_formula_moiety     'C15 H16 Cl2 N4 O Zn'
_chemical_formula_sum     'C15 H16 Cl2 N4 O Zn'
_chemical_formula_iupac     '[Zn Cl2 (C15 H16 N4 O)]'
_chemical_formula_weight     404.59
_chemical_melting_point     ?
_symmetry_cell_setting     monoclinic
_symmetry_space_group_name_H-M     'P 21/c'
_symmetry_space_group_name_Hall     '-P 2ybc'
loop_
    _symmetry_equiv_pos_as_xyz
    'x, y, z'
    '-x, y+1/2, -z+1/2'
    '-x, -y, -z'
    'x, -y-1/2, z-1/2'
_cell_length_a     16.1822(7)
_cell_length_b     13.5864(7)
_cell_length_c     7.5989(2)
_cell_angle_alpha     90.00
_cell_angle_beta     91.123(3)
_cell_angle_gamma     90.00
_cell_volume     1670.36(12)
_cell_formula_units_Z     4
_cell_measurement_reflns_used     18477
_cell_measurement_theta_min     0.998
_cell_measurement_theta_max     27.485
_cell_measurement_temperature     173(2)
_exptl_crystal_description     plate
_exptl_crystal_colour     orange
_exptl_crystal_size_max     0.40
_exptl_crystal_size_mid     0.22
_exptl_crystal_size_min     0.10
_exptl_crystal_density_diffrn     1.609
_exptl_crystal_density_meas     ?
_exptl_crystal_density_method     'not measured'
_exptl_crystal_F_000     824
_exptl_absorpt_coefficient_mu     1.798
_exptl_absorpt_correction_type     multi-scan
_exptl_absorpt_process_details     '(MULscanABS in PLATON; Spek, 2009)'
_exptl_absorpt_correction_T_min     0.53806
_exptl_absorpt_correction_T_max     0.76426
_exptl_special_details     ?
_diffrn_ambient_temperature     173(2)
_diffrn_radiation_type     MoK\a
_diffrn_radiation_wavelength     0.71073
_diffrn_radiation_source     'fine-focus sealed tube'
_diffrn_radiation_monochromator     graphite
_diffrn_measurement_device_type     'Nonius KappaCCD'
_diffrn_measurement_method     '\f and \w scans'
_diffrn_detector_area_resol_mean     ?
_diffrn_reflns_number     14366
_diffrn_reflns_av_R_equivalents     0.0552
_diffrn_reflns_av_sigmaI/netI     0.0406
_diffrn_reflns_theta_min     1.26
_diffrn_reflns_theta_max     27.45
_diffrn_reflns_theta_full     27.45
_diffrn_measured_fraction_theta_max     0.997
_diffrn_measured_fraction_theta_full     0.997
_diffrn_reflns_limit_h_min     -18
_diffrn_reflns_limit_h_max     20
_diffrn_reflns_limit_k_min     -17
_diffrn_reflns_limit_k_max     16
_diffrn_reflns_limit_l_min     -9
_diffrn_reflns_limit_l_max     8
_diffrn_standards_number     ?
_diffrn_standards_interval_count     ?
_diffrn_standards_interval_time     ?
_diffrn_standards_decay_%     ?
_refine_special_details     ?
_reflns_number_total     3803
_reflns_number_gt     3252
_reflns_threshold_expression     I>2\s(I)
_refine_ls_structure_factor_coef     Fsqd
_refine_ls_matrix_type     full
_refine_ls_R_factor_all     0.0462
_refine_ls_R_factor_gt     0.0354
_refine_ls_wR_factor_gt     0.0803
_refine_ls_wR_factor_ref     0.0843
_refine_ls_goodness_of_fit_ref     1.056
_refine_ls_restrained_S_all     1.056
_refine_ls_number_reflns     3803
_refine_ls_number_parameters     210
_refine_ls_number_restraints     0
_refine_ls_number_constraints     0
_refine_ls_hydrogen_treatment     constr
_refine_ls_weighting_scheme     calc
_refine_ls_weighting_details
         'calc w=1/[\s^2^(Fo^2^)+(0.0401P)^2^+0.7957P] where P=(Fo^2^+2Fc^2^)/3'
_atom_sites_solution_hydrogens     geom
_atom_sites_solution_primary     direct
_atom_sites_solution_secondary     difmap
_refine_ls_shift/su_max     0.001
_refine_ls_shift/su_mean     0.000
_refine_diff_density_max     0.325
_refine_diff_density_min     -0.740
_refine_ls_extinction_method     none
_refine_ls_extinction_coef     ?
loop_
    _atom_type_symbol
    _atom_type_description
    _atom_type_scat_dispersion_real
    _atom_type_scat_dispersion_imag
    _atom_type_scat_source
    'C' 'C' 0.0033 0.0016
                         'International Tables Vol C Tables 4.2.6.8 and 6.1.1.4'
    'H' 'H' 0.0000 0.0000
                         'International Tables Vol C Tables 4.2.6.8 and 6.1.1.4'
    'Cl' 'Cl' 0.1484 0.1585
                         'International Tables Vol C Tables 4.2.6.8 and 6.1.1.4'
    'N' 'N' 0.0061 0.0033
                         'International Tables Vol C Tables 4.2.6.8 and 6.1.1.4'
    'O' 'O' 0.0106 0.0060
                         'International Tables Vol C Tables 4.2.6.8 and 6.1.1.4'
    'Zn' 'Zn' 0.2839 1.4301
                         'International Tables Vol C Tables 4.2.6.8 and 6.1.1.4'
_computing_data_collection     'COLLECT (Nonius, 1998)'
_computing_cell_refinement     'DENZO (Otwinowski & Minor, 1997)'
_computing_data_reduction     'DENZO (Otwinowski & Minor, 1997)'
_computing_structure_solution     'SHELXS97 (Sheldrick, 2008)'
_computing_structure_refinement     'SHELXL97 (Sheldrick, 2008)'
_computing_molecular_graphics     'PLATON (Spek, 2009)'
_computing_publication_material     'SHELXL97 (Sheldrick, 2008)'
loop_
    _atom_site_type_symbol
    _atom_site_label
    _atom_site_fract_x
    _atom_site_fract_y
    _atom_site_fract_z
    _atom_site_U_iso_or_equiv
    _atom_site_adp_type
    _atom_site_calc_flag
    _atom_site_refinement_flags
    _atom_site_occupancy
    _atom_site_symmetry_multiplicity
    _atom_site_disorder_assembly
    _atom_site_disorder_group
    C C1 0.00605(14) 0.89834(18) 0.1655(3) 0.0286(5) Uani d . 1 1 . .
    H H1A 0.0063 0.9667 0.1708 0.034 Uiso calc R 1 1 . .
    C C2 -0.06416(14) 0.85138(19) 0.0983(3) 0.0307(5) Uani d . 1 1 . .
    H H2A -0.1101 0.8875 0.0608 0.037 Uiso calc R 1 1 . .
    C C3 -0.06401(14) 0.75050(19) 0.0887(3) 0.0291(5) Uani d . 1 1 . .
    H H3A -0.1098 0.7172 0.0428 0.035 Uiso calc R 1 1 . .
    C C4 0.00513(13) 0.69839(17) 0.1480(3) 0.0241(5) Uani d . 1 1 . .
    H H4A 0.0064 0.6300 0.1422 0.029 Uiso calc R 1 1 . .
    C C5 0.07173(12) 0.75049(16) 0.2157(3) 0.0206(4) Uani d . 1 1 . .
    C C6 0.14641(13) 0.70244(16) 0.2877(3) 0.0223(4) Uani d . 1 1 . .
    H H6A 0.1522 0.6344 0.2903 0.027 Uiso calc R 1 1 . .
    C C7 0.32992(13) 0.79835(16) 0.4744(3) 0.0219(4) Uani d . 1 1 . .
    C C8 0.40823(13) 0.76645(17) 0.5528(3) 0.0226(4) Uani d . 1 1 . .
    C C9 0.42999(13) 0.66764(18) 0.5805(3) 0.0250(5) Uani d . 1 1 . .
    H H9A 0.3925 0.6183 0.5502 0.030 Uiso calc R 1 1 . .
    C C10 0.50558(14) 0.64279(19) 0.6515(3) 0.0284(5) Uani d . 1 1 . .
    H H10A 0.5182 0.5768 0.6697 0.034 Uiso calc R 1 1 . .
    C C11 0.56503(13) 0.71553(19) 0.6978(3) 0.0256(5) Uani d . 1 1 . .
    C C12 0.54238(14) 0.81434(19) 0.6719(3) 0.0282(5) Uani d . 1 1 . .
    H H12A 0.5794 0.8640 0.7032 0.034 Uiso calc R 1 1 . .
    C C13 0.46628(13) 0.83866(18) 0.6010(3) 0.0270(5) Uani d . 1 1 . .
    H H13A 0.4530 0.9047 0.5845 0.032 Uiso calc R 1 1 . .
    C C14 0.70184(15) 0.7651(2) 0.8079(3) 0.0408(7) Uani d . 1 1 . .
    H H14A 0.7102 0.8067 0.7077 0.061 Uiso calc R 1 1 . .
    H H14B 0.7531 0.7341 0.8414 0.061 Uiso calc R 1 1 . .
    H H14C 0.6825 0.8040 0.9042 0.061 Uiso calc R 1 1 . .
    C C15 0.65998(16) 0.5884(2) 0.8059(4) 0.0396(6) Uani d . 1 1 . .
    H H15A 0.6212 0.5644 0.8897 0.059 Uiso calc R 1 1 . .
    H H15B 0.7149 0.5843 0.8552 0.059 Uiso calc R 1 1 . .
    H H15C 0.6564 0.5492 0.7009 0.059 Uiso calc R 1 1 . .
    N N1 0.07305(11) 0.84965(14) 0.2226(2) 0.0232(4) Uani d . 1 1 . .
    N N2 0.20292(10) 0.76034(14) 0.3464(2) 0.0216(4) Uani d . 1 1 . .
    N N3 0.27499(11) 0.72631(14) 0.4181(2) 0.0232(4) Uani d . 1 1 . .
    H H3B 0.2857 0.6645 0.4278 0.028 Uiso calc R 1 1 . .
    N N4 0.64094(12) 0.69027(16) 0.7633(3) 0.0328(5) Uani d . 1 1 . .
    O O1 0.31050(10) 0.88558(12) 0.4524(2) 0.0295(4) Uani d . 1 1 . .
    Cl Cl1 0.13487(3) 1.01282(4) 0.52926(7) 0.02717(13) Uani d . 1 1 . .
    Cl Cl2 0.23435(3) 0.98562(4) 0.07806(7) 0.02852(14) Uani d . 1 1 . .
    Zn Zn1 0.189086(15) 0.914569(19) 0.32708(3) 0.02243(9) Uani d . 1 1 . .
loop_
    _atom_site_aniso_label
    _atom_site_aniso_U_11
    _atom_site_aniso_U_22
    _atom_site_aniso_U_33
    _atom_site_aniso_U_12
    _atom_site_aniso_U_13
    _atom_site_aniso_U_23
    C1 0.0269(12) 0.0245(13) 0.0343(12) 0.0053(9) -0.0051(9) -0.0028(9)
    C2 0.0244(12) 0.0315(14) 0.0360(12) 0.0074(10) -0.0066(9) -0.0026(10)
    C3 0.0229(11) 0.0323(14) 0.0317(11) -0.0025(10) -0.0045(9) -0.0051(10)
    C4 0.0247(11) 0.0212(12) 0.0263(10) -0.0005(9) -0.0021(8) -0.0015(9)
    C5 0.0212(10) 0.0209(11) 0.0196(9) -0.0010(9) 0.0001(8) -0.0004(8)
    C6 0.0223(11) 0.0193(11) 0.0252(10) 0.0011(9) -0.0027(8) -0.0010(8)
    C7 0.0212(10) 0.0224(12) 0.0221(10) -0.0005(9) 0.0006(8) -0.0015(8)
    C8 0.0179(10) 0.0283(12) 0.0216(10) 0.0019(9) 0.0004(8) -0.0007(9)
    C9 0.0214(11) 0.0264(12) 0.0271(10) -0.0007(9) -0.0012(8) 0.0005(9)
    C10 0.0245(12) 0.0259(13) 0.0345(12) 0.0054(9) -0.0036(9) 0.0031(10)
    C11 0.0181(10) 0.0376(14) 0.0210(10) 0.0018(10) -0.0001(8) 0.0021(9)
    C12 0.0218(11) 0.0338(13) 0.0290(11) -0.0046(10) -0.0028(9) 0.0015(10)
    C13 0.0237(11) 0.0275(13) 0.0297(11) 0.0023(10) -0.0024(9) 0.0032(9)
    C14 0.0225(12) 0.061(2) 0.0390(14) -0.0028(12) -0.0078(10) 0.0057(13)
    C15 0.0289(13) 0.0446(17) 0.0448(14) 0.0154(12) -0.0089(11) -0.0008(12)
    N1 0.0226(9) 0.0215(10) 0.0252(9) -0.0005(8) -0.0012(7) 0.0009(7)
    N2 0.0184(9) 0.0235(10) 0.0228(8) 0.0015(7) -0.0003(7) 0.0018(7)
    N3 0.0183(9) 0.0211(10) 0.0299(9) 0.0039(8) -0.0050(7) 0.0009(7)
    N4 0.0207(10) 0.0404(13) 0.0371(10) 0.0009(9) -0.0056(8) 0.0058(9)
    O1 0.0233(8) 0.0224(9) 0.0424(9) 0.0016(7) -0.0081(7) 0.0008(7)
    Cl1 0.0256(3) 0.0239(3) 0.0319(3) 0.0018(2) -0.0017(2) -0.0059(2)
    Cl2 0.0302(3) 0.0234(3) 0.0321(3) 0.0013(2) 0.0022(2) 0.0035(2)
    Zn1 0.02174(15) 0.01823(15) 0.02718(15) 0.00072(10) -0.00272(10) -0.00081(9)
_geom_special_details     ?
loop_
    _geom_bond_atom_site_label_1
    _geom_bond_atom_site_label_2
    _geom_bond_site_symmetry_2
    _geom_bond_distance
    _geom_bond_publ_flag
    C1 N1 . 1.335(3) ?
    C1 C2 . 1.391(3) ?
    C1 H1A . 0.9300 ?
    C2 C3 . 1.373(4) ?
    C2 H2A . 0.9300 ?
    C3 C4 . 1.392(3) ?
    C3 H3A . 0.9300 ?
    C4 C5 . 1.380(3) ?
    C4 H4A . 0.9300 ?
    C5 N1 . 1.348(3) ?
    C5 C6 . 1.470(3) ?
    C6 N2 . 1.280(3) ?
    C6 H6A . 0.9300 ?
    C7 O1 . 1.237(3) ?
    C7 N3 . 1.384(3) ?
    C7 C8 . 1.456(3) ?
    C8 C13 . 1.402(3) ?
    C8 C9 . 1.403(3) ?
    C9 C10 . 1.369(3) ?
    C9 H9A . 0.9300 ?
    C10 C11 . 1.419(3) ?
    C10 H10A . 0.9300 ?
    C11 N4 . 1.360(3) ?
    C11 C12 . 1.404(3) ?
    C12 C13 . 1.375(3) ?
    C12 H12A . 0.9300 ?
    C13 H13A . 0.9300 ?
    C14 N4 . 1.452(3) ?
    C14 H14A . 0.9600 ?
    C14 H14B . 0.9600 ?
    C14 H14C . 0.9600 ?
    C15 N4 . 1.453(3) ?
    C15 H15A . 0.9600 ?
    C15 H15B . 0.9600 ?
    C15 H15C . 0.9600 ?
    N1 Zn1 . 2.2080(18) ?
    N2 N3 . 1.358(2) ?
    N2 Zn1 . 2.1122(19) ?
    N3 H3B . 0.8600 ?
    O1 Zn1 . 2.2019(15) ?
    Cl1 Zn1 . 2.2282(6) ?
    Cl2 Zn1 . 2.2590(6) ?
loop_
    _geom_angle_atom_site_label_1
    _geom_angle_atom_site_label_2
    _geom_angle_atom_site_label_3
    _geom_angle_site_symmetry_1
    _geom_angle_site_symmetry_3
    _geom_angle
    _geom_angle_publ_flag
    N1 C1 C2 . . 123.0(2) ?
    N1 C1 H1A . . 118.5 ?
    C2 C1 H1A . . 118.5 ?
    C3 C2 C1 . . 118.4(2) ?
    C3 C2 H2A . . 120.8 ?
    C1 C2 H2A . . 120.8 ?
    C2 C3 C4 . . 119.5(2) ?
    C2 C3 H3A . . 120.2 ?
    C4 C3 H3A . . 120.2 ?
    C5 C4 C3 . . 118.5(2) ?
    C5 C4 H4A . . 120.8 ?
    C3 C4 H4A . . 120.8 ?
    N1 C5 C4 . . 122.6(2) ?
    N1 C5 C6 . . 114.65(18) ?
    C4 C5 C6 . . 122.8(2) ?
    N2 C6 C5 . . 115.7(2) ?
    N2 C6 H6A . . 122.2 ?
    C5 C6 H6A . . 122.2 ?
    O1 C7 N3 . . 118.41(19) ?
    O1 C7 C8 . . 123.9(2) ?
    N3 C7 C8 . . 117.7(2) ?
    C13 C8 C9 . . 117.7(2) ?
    C13 C8 C7 . . 118.2(2) ?
    C9 C8 C7 . . 124.1(2) ?
    C10 C9 C8 . . 121.0(2) ?
    C10 C9 H9A . . 119.5 ?
    C8 C9 H9A . . 119.5 ?
    C9 C10 C11 . . 121.5(2) ?
    C9 C10 H10A . . 119.3 ?
    C11 C10 H10A . . 119.3 ?
    N4 C11 C12 . . 121.6(2) ?
    N4 C11 C10 . . 121.2(2) ?
    C12 C11 C10 . . 117.2(2) ?
    C13 C12 C11 . . 120.9(2) ?
    C13 C12 H12A . . 119.5 ?
    C11 C12 H12A . . 119.5 ?
    C12 C13 C8 . . 121.6(2) ?
    C12 C13 H13A . . 119.2 ?
    C8 C13 H13A . . 119.2 ?
    N4 C14 H14A . . 109.5 ?
    N4 C14 H14B . . 109.5 ?
    H14A C14 H14B . . 109.5 ?
    N4 C14 H14C . . 109.5 ?
    H14A C14 H14C . . 109.5 ?
    H14B C14 H14C . . 109.5 ?
    N4 C15 H15A . . 109.5 ?
    N4 C15 H15B . . 109.5 ?
    H15A C15 H15B . . 109.5 ?
    N4 C15 H15C . . 109.5 ?
    H15A C15 H15C . . 109.5 ?
    H15B C15 H15C . . 109.5 ?
    C1 N1 C5 . . 118.04(19) ?
    C1 N1 Zn1 . . 126.75(16) ?
    C5 N1 Zn1 . . 115.20(14) ?
    C6 N2 N3 . . 122.18(19) ?
    C6 N2 Zn1 . . 120.75(15) ?
    N3 N2 Zn1 . . 117.03(14) ?
    N2 N3 C7 . . 115.11(18) ?
    N2 N3 H3B . . 122.4 ?
    C7 N3 H3B . . 122.4 ?
    C11 N4 C14 . . 120.9(2) ?
    C11 N4 C15 . . 120.5(2) ?
    C14 N4 C15 . . 118.4(2) ?
    C7 O1 Zn1 . . 116.88(14) ?
    N2 Zn1 O1 . . 72.54(6) ?
    N2 Zn1 N1 . . 73.56(7) ?
    O1 Zn1 N1 . . 146.03(7) ?
    N2 Zn1 Cl1 . . 126.09(5) ?
    O1 Zn1 Cl1 . . 99.73(5) ?
    N1 Zn1 Cl1 . . 98.25(5) ?
    N2 Zn1 Cl2 . . 116.52(5) ?
    O1 Zn1 Cl2 . . 97.90(5) ?
    N1 Zn1 Cl2 . . 99.04(5) ?
    Cl1 Zn1 Cl2 . . 117.39(2) ?
loop_
    _geom_hbond_atom_site_label_D
    _geom_hbond_atom_site_label_H
    _geom_hbond_atom_site_label_A
    _geom_hbond_site_symmetry_A
    _geom_hbond_distance_DH
    _geom_hbond_distance_HA
    _geom_hbond_distance_DA
    _geom_hbond_angle_DHA
    _geom_hbond_publ_flag
    N3 H3B Cl2 4_576 0.86 2.49 3.199(2) 140.4 no
data_global_Publ_Block
_journal_date_recd_electronic     2012-08-27
_journal_date_accepted     2012-11-30
_journal_name_full     'Acta Crystallographica, Section E'
_journal_year     2013
_journal_volume     69
_journal_issue      1
_journal_page_first     m27
_journal_page_last     m27
_journal_paper_category     QM
_journal_paper_doi     10.1107/S1600536812049355
_journal_coeditor_code     BH2455
_publ_contact_author_name     'Manuel N. Chaur'
_publ_contact_author_address
;
Departamento de Quimica, Facultad de Ciencias, Universidad del Valle, AA 25360,
Santiago de Cali, Colombia
;
_publ_contact_author_email     manuel.chaur@correounivalle.edu.co
_publ_contact_author_fax     '+57 (2) 3212100'
_publ_contact_author_phone     '+57 (2) 3212148'
_publ_section_title
;\
Dichlorido{(<i>E</i>)-4-dimethylamino-<i>N</i>'-[(pyridin-2-yl)methylidene-\
\k<i>N</i>]benzohydrazide-\k<i>O</i>}zinc
;
_publ_section_title_footnote     .
loop_
    _publ_author_name
    _publ_author_footnote
    _publ_author_address
    'Chaur, Manuel N.' .
;
Departamento de Qu\'imica
Facultad de Ciencias
Universidad del Valle
AA 25360, Santiago de Cali
Colombia
;
_publ_section_synopsis     .
