# Supplementary material for: Dichlorido{(E)-4-dimethyl­amino-N′-[(pyri­din-2-yl)methyl­idene-κN]benzo­hydrazide-κO}zinc
Source: Acta Crystallogr Sect E Struct Rep Online. 2012 Dec 8;69(Pt 1):m27. doi: 10.1107/S1600536812049355 (PMC3588373; doi:10.1107/S1600536812049355)
Supplement: Supplementary file 2 [file e-69-00m27-Isup2.hkl]

# 
# h,k,l, Fc-squared, Fo-squared, sigma(Fo-squared) and status flag 
# 
data_I
_shelx_title '    jmlgv101117_02 in space group P 21/c' 
_shelx_refln_list_code          4 
_shelx_F_calc_maximum      181.93 
_exptl_crystal_F_000       824.00 
_reflns_d_resolution_high  0.7708 
 
loop_ 
 _symmetry_equiv_pos_as_xyz 
 'x, y, z' 
 '-x, y+1/2, -z+1/2' 
 '-x, -y, -z' 
 'x, -y-1/2, z-1/2' 
 
_cell_length_a    16.1822 
_cell_length_b    13.5864 
_cell_length_c     7.5989 
_cell_angle_alpha  90.000 
_cell_angle_beta   91.123 
_cell_angle_gamma  90.000 
 
_shelx_F_squared_multiplier     1.000 
 
loop_ 
 _refln_index_h 
 _refln_index_k 
 _refln_index_l 
 _refln_F_squared_calc 
 _refln_F_squared_meas 
 _refln_F_squared_sigma 
 _refln_observed_status 
   3   0   0     5955.14     5731.75    125.17 o 
   4   0   0      772.33      788.61     17.13 o 
   5   0   0     2113.47     1994.04     48.93 o 
   6   0   0     3496.74     3245.75     73.60 o 
   7   0   0      341.45      324.98      8.66 o 
   8   0   0     6883.87     7113.60    122.90 o 
   9   0   0      465.43      457.53     14.39 o 
  10   0   0      590.45      547.43     21.74 o 
  11   0   0      237.89      257.75     11.28 o 
  12   0   0        3.19        0.25      6.49 o 
  13   0   0       98.91      104.50     11.32 o 
  14   0   0      912.99      885.97     48.86 o 
  15   0   0     3031.23     3120.16     92.29 o 
  16   0   0     4262.68     4596.54    128.55 o 
  17   0   0      670.87      668.30     44.48 o 
  18   0   0     1252.29     1359.88     77.33 o 
  19   0   0     1811.92     2005.44    117.68 o 
  20   0   0        1.12       38.96     39.60 o 
   2   1   0     5386.40     1333.63    601.87 o 
   3   1   0     2181.22     2049.20     29.43 o 
   4   1   0     5954.48     5780.02     71.52 o 
   5   1   0        9.68        8.81      1.59 o 
   6   1   0     1278.42     1309.23     18.30 o 
   7   1   0     1480.51     1414.99     20.09 o 
   8   1   0      377.89      427.63      8.91 o 
   9   1   0     4454.78     4841.48     68.28 o 
  10   1   0      139.89      131.57      7.37 o 
  11   1   0      526.34      522.07     13.24 o 
  12   1   0      348.25      359.91      8.51 o 
  13   1   0      873.60      881.07     18.99 o 
  14   1   0      740.33      759.94     20.72 o 
  15   1   0        8.19       29.23     17.67 o 
  16   1   0      964.80      970.94     24.58 o 
  17   1   0      335.72      323.57     21.74 o 
  18   1   0        9.27       33.51     17.47 o 
  19   1   0       37.58       33.43     27.10 o 
  20   1   0       58.62       24.66     23.84 o 
   0   2   0     6771.25     1387.98   1107.39 o 
   1   2   0     6353.88     5033.64    727.93 o 
   2   2   0    14727.43    14198.64    249.99 o 
   3   2   0    13870.49    13451.25    215.41 o 
   4   2   0       41.73       51.81      2.63 o 
   5   2   0     3302.10     3178.13     48.69 o 
   6   2   0     2073.46     2260.08     29.56 o 
   7   2   0      186.04      187.63      4.57 o 
   8   2   0     4112.87     4399.89     56.24 o 
   9   2   0     1102.08     1144.67     18.27 o 
  10   2   0       28.88       22.78      4.14 o 
  11   2   0     1153.38     1188.88     20.30 o 
  12   2   0      129.32      128.70      7.17 o 
  13   2   0       62.71       55.53      6.23 o 
  14   2   0     1052.66     1076.46     23.53 o 
  15   2   0       56.48       57.73      5.30 o 
  16   2   0      565.29      576.76     23.65 o 
  17   2   0      152.73      172.21     16.84 o 
  18   2   0      451.89      440.66     30.33 o 
  19   2   0     1405.22     1486.38     66.08 o 
  20   2   0       34.25       72.39     25.09 o 
   1   3   0     5390.74     5120.73     84.59 o 
   2   3   0     1992.61     1829.22     33.38 o 
   3   3   0     2724.78     2687.29     46.75 o 
   4   3   0     6178.35     5777.94    131.60 o 
   5   3   0       78.79       96.16      4.77 o 
   6   3   0     2707.92     2597.11     49.57 o 
   7   3   0     8146.16     8178.47    179.69 o 
   8   3   0      210.60      213.56      8.17 o 
   9   3   0     5625.51     5466.52    104.35 o 
  10   3   0     1369.03     1371.91     24.51 o 
  11   3   0     1054.20     1050.17     23.77 o 
  12   3   0     2333.13     2461.36     68.89 o 
  13   3   0      102.47      108.71      9.44 o 
  14   3   0       45.96       70.08     12.25 o 
  15   3   0     3197.92     3339.98     65.21 o 
  16   3   0      422.75      437.82     24.51 o 
  17   3   0     1941.31     2077.85     75.09 o 
  18   3   0      514.96      588.45     32.76 o 
  19   3   0      208.02      205.97     21.99 o 
  20   3   0      363.04      332.91     29.85 o 
   0   4   0     2460.68     2496.36    179.06 o 
   1   4   0     1418.67     1356.55     36.35 o 
   2   4   0     4690.90     4650.33    122.18 o 
   3   4   0      105.18      121.77      5.65 o 
   4   4   0      260.00      269.28      9.60 o 
   5   4   0      236.38      180.32      5.99 o 
   6   4   0     7983.69     8215.39    253.31 o 
   7   4   0     1578.01     1612.31     38.74 o 
   8   4   0     6395.12     6177.49    155.67 o 
   9   4   0      706.49      659.59     15.12 o 
  10   4   0     3252.17     3221.46     70.70 o 
  11   4   0     4543.30     4661.53     82.74 o 
  12   4   0      351.29      354.46     12.35 o 
  13   4   0     1018.37     1076.53     25.81 o 
  14   4   0     1363.24     1324.35     38.81 o 
  15   4   0        1.07       -6.60     15.96 o 
  16   4   0      464.00      471.33     27.64 o 
  17   4   0       10.55       18.71     14.98 o 
  18   4   0        6.13       47.23     21.19 o 
  19   4   0      112.23       98.07     30.81 o 
  20   4   0       66.58       64.86     22.66 o 
   1   5   0     1992.32     1964.66     62.33 o 
   2   5   0     1247.35     1161.43     22.51 o 
   3   5   0     3922.19     3779.59     77.47 o 
   4   5   0     3892.52     3837.41     70.35 o 
   5   5   0      183.05      161.90      6.61 o 
   6   5   0     6329.10     6457.64    229.79 o 
   7   5   0       29.36       32.83      4.37 o 
   8   5   0      233.50      234.89      7.97 o 
   9   5   0      821.33      865.70     25.80 o 
  10   5   0      589.68      582.31     22.87 o 
  11   5   0      296.28      309.55     10.29 o 
  12   5   0      650.81      642.35     16.05 o 
  13   5   0      324.23      300.55     11.62 o 
  14   5   0      484.69      479.94     27.00 o 
  15   5   0       83.98      191.44     53.03 o 
  16   5   0        0.09       33.22     31.72 o 
  17   5   0        1.79       25.82     34.36 o 
  18   5   0       74.35       51.68     20.15 o 
  19   5   0       20.15       22.37     47.71 o 
  20   5   0       28.52       39.47     17.28 o 
   0   6   0     1280.56     1386.01    107.39 o 
   1   6   0      994.63     1025.18     30.91 o 
   2   6   0     5569.91     5886.42    110.22 o 
   3   6   0       30.02       25.47      2.65 o 
   4   6   0       73.55       60.70      5.24 o 
   5   6   0     6854.24     6775.80    248.66 o 
   6   6   0     3523.83     3394.33    122.65 o 
   7   6   0     1260.06     1141.74     43.62 o 
   8   6   0    14204.19    14198.14    503.28 o 
   9   6   0     2261.21     2221.87     69.59 o 
  10   6   0     9048.58     9188.32    212.03 o 
  11   6   0     5967.80     5815.07    106.00 o 
  12   6   0        3.20       -0.57      7.15 o 
  13   6   0     4318.13     4313.80     81.82 o 
  14   6   0      908.02      926.92     33.37 o 
  15   6   0      773.77      767.21     24.50 o 
  16   6   0      553.83      562.96     37.38 o 
  17   6   0        0.36       38.43     19.50 o 
  18   6   0      129.47      156.75     36.58 o 
  19   6   0       15.77       50.92     19.67 o 
   1   7   0     3403.73     3439.68    102.87 o 
   2   7   0     1162.02      994.81     30.88 o 
   3   7   0        5.23       10.65      2.61 o 
   4   7   0     1775.79     1699.42     32.09 o 
   5   7   0     2328.77     2463.51     67.68 o 
   6   7   0      310.88      329.24     11.23 o 
   7   7   0     1723.27     1673.04     46.17 o 
   8   7   0      156.82      165.24     17.78 o 
   9   7   0     1308.74     1243.36     27.90 o 
  10   7   0      936.44      914.58     34.61 o 
  11   7   0     1393.92     1363.52     33.41 o 
  12   7   0     1082.72     1002.62     25.67 o 
  13   7   0       81.47       74.51      7.11 o 
  14   7   0      994.42      966.30     32.59 o 
  15   7   0      234.02      262.46     16.73 o 
  16   7   0      534.65      507.90     29.60 o 
  17   7   0      766.57      709.81     38.35 o 
  18   7   0       58.19       23.64     18.29 o 
  19   7   0      470.26      457.30     34.22 o 
   0   8   0     1778.52     1908.81    130.94 o 
   1   8   0     1338.70     1621.54     75.16 o 
   2   8   0      198.06      224.22     10.63 o 
   3   8   0        4.73       36.48      8.25 o 
   4   8   0      133.65      139.20      8.06 o 
   5   8   0     1969.27     2009.54     38.07 o 
   6   8   0     2609.62     2688.94     55.44 o 
   7   8   0       10.16       17.33      7.24 o 
   8   8   0      831.40      793.52     21.65 o 
   9   8   0       29.35       31.23      9.23 o 
  10   8   0       28.75       16.38      6.62 o 
  11   8   0     4163.82     3964.05     89.35 o 
  12   8   0        4.93        8.70      7.77 o 
  13   8   0     1028.62     1014.11     33.08 o 
  14   8   0      539.69      485.61     30.01 o 
  15   8   0        0.70        4.04     20.53 o 
  16   8   0       37.35       60.42     24.19 o 
  17   8   0       42.16       89.12     29.46 o 
  18   8   0        1.07       44.88     24.62 o 
   1   9   0     1565.51     1524.48     89.73 o 
   2   9   0     5972.57     5569.90    184.20 o 
   3   9   0       21.19       25.84      6.08 o 
   4   9   0     2548.39     2558.55     87.74 o 
   5   9   0     3513.93     3536.52    117.64 o 
   6   9   0      114.35      122.20      6.75 o 
   7   9   0     3838.74     3799.24     86.65 o 
   8   9   0     1264.83     1235.66     35.09 o 
   9   9   0     1221.98     1163.20     48.16 o 
  10   9   0      378.74      332.92     14.21 o 
  11   9   0      741.52      657.71     22.42 o 
  12   9   0      962.50      980.41     31.47 o 
  13   9   0        2.75      -12.56     14.08 o 
  14   9   0     1815.42     1777.64     51.16 o 
  15   9   0      726.09      681.38     36.91 o 
  16   9   0      353.08      325.35     26.72 o 
  17   9   0     1323.88     1239.11     64.39 o 
  18   9   0       13.25       54.23     24.88 o 
   0  10   0     4774.29     4931.41    517.68 o 
   1  10   0      302.19      326.95     51.67 o 
   2  10   0     3785.83     3846.56    194.12 o 
   3  10   0      642.27      594.34     40.51 o 
   4  10   0       63.60       80.23      9.44 o 
   5  10   0     2036.57     2016.28     90.23 o 
   6  10   0     3497.25     3297.56     75.80 o 
   7  10   0      892.96      855.72     27.24 o 
   8  10   0      303.96      303.15     14.67 o 
   9  10   0     1694.91     1590.09     53.15 o 
  10  10   0        2.48       -1.39      8.48 o 
  11  10   0       31.51       31.20     18.11 o 
  12  10   0        5.39       27.41     19.53 o 
  13  10   0       86.84      111.10     16.41 o 
  14  10   0      277.60      224.77     21.28 o 
  15  10   0       21.54       11.91     20.58 o 
  16  10   0      322.33      280.44     38.90 o 
  17  10   0        7.25       95.62     43.37 o 
   1  11   0       53.17       68.63     16.13 o 
   2  11   0      776.48      810.87     51.46 o 
   3  11   0     1344.90     1255.27     84.57 o 
   4  11   0     1834.37     1763.67     63.95 o 
   5  11   0      289.25      247.64     33.55 o 
   6  11   0       39.36       57.15     23.08 o 
   7  11   0      183.05      158.69     24.75 o 
   8  11   0       25.41       22.28     10.54 o 
   9  11   0      300.87      285.72     21.78 o 
  10  11   0      366.01      311.17     21.63 o 
  11  11   0      149.29      150.24     20.06 o 
  12  11   0      866.60      775.44     31.12 o 
  13  11   0      385.36      315.42     29.82 o 
  14  11   0      784.35      711.48     39.92 o 
  15  11   0        8.90       -9.33     38.01 o 
  16  11   0      325.78      285.67     33.85 o 
   0  12   0     6290.58     7158.55    262.81 o 
   1  12   0      888.21      996.97     40.48 o 
   2  12   0     1168.30     1288.99    120.30 o 
   3  12   0     4088.07     4417.29    222.27 o 
   4  12   0        0.92        9.15      7.34 o 
   5  12   0     1780.01     1604.63     69.85 o 
   6  12   0       19.91       56.25     28.61 o 
   7  12   0     1192.91     1132.29    117.04 o 
   8  12   0     1523.72     1428.88     52.06 o 
   9  12   0       85.75       43.32     17.30 o 
  10  12   0      240.13      272.31     85.60 o 
  11  12   0      446.97      425.08     22.58 o 
  12  12   0      124.58      124.76     19.68 o 
  13  12   0      509.21      434.85     28.45 o 
  14  12   0       61.48       53.16     19.88 o 
  15  12   0      557.67      538.46     43.54 o 
   1  13   0      851.55     1023.52     37.34 o 
   2  13   0       23.73       46.36     13.16 o 
   3  13   0      863.83      943.01     77.58 o 
   4  13   0     1909.91     1951.61    132.93 o 
   5  13   0     1226.65     1073.38     60.47 o 
   6  13   0     2046.40     1907.95    141.21 o 
   7  13   0      200.55      179.04     31.82 o 
   8  13   0      418.41      421.32     37.22 o 
   9  13   0     1199.78     1142.67    102.82 o 
  10  13   0      106.17      116.84     38.05 o 
  11  13   0       37.82       52.74     13.89 o 
  12  13   0      419.07      371.33     32.54 o 
  13  13   0      240.04      185.37     24.69 o 
  14  13   0       35.39       -3.84     18.04 o 
   0  14   0      452.70      521.18     38.88 o 
   1  14   0       51.85       46.71     12.65 o 
   2  14   0      207.18      237.01     53.56 o 
   3  14   0      752.14      829.47     35.06 o 
   4  14   0        5.25       31.75     22.88 o 
   5  14   0       14.68        9.79     16.31 o 
   6  14   0       24.02       15.27     26.09 o 
   7  14   0        8.91       39.77     19.20 o 
   8  14   0       45.18       67.20     21.55 o 
   9  14   0       35.87       46.34     24.24 o 
  10  14   0        9.83       42.52     19.49 o 
  11  14   0       24.82       85.83     43.09 o 
  12  14   0        3.36        9.10     24.06 o 
   1  15   0     1138.80     1341.65     53.18 o 
   2  15   0      199.14      212.49     20.37 o 
   3  15   0     1217.74     1396.84     53.63 o 
   4  15   0     1312.74     1455.16     58.44 o 
   5  15   0      303.00      303.91     22.18 o 
   6  15   0     1707.04     1878.13    106.11 o 
   7  15   0      276.23      301.83     77.17 o 
   8  15   0      293.42      266.64     33.48 o 
   9  15   0      380.23      281.18     34.97 o 
  10  15   0      601.76      553.37     75.54 o 
  11  15   0       27.68       25.79     29.56 o 
   0  16   0      273.08      279.04     30.35 o 
   1  16   0        1.88       14.63     15.61 o 
   2  16   0       85.44      141.55     25.60 o 
   3  16   0      292.10      265.42     23.41 o 
   4  16   0       47.75       34.94     26.43 o 
   5  16   0      332.79      329.04     30.65 o 
   6  16   0       89.68      189.09     47.99 o 
   7  16   0       13.14       18.33     15.27 o 
   8  16   0      393.76      407.96     45.08 o 
   1  17   0       59.60       65.74     19.80 o 
   2  17   0       13.98       32.47     25.85 o 
   3  17   0      580.03      650.00     67.73 o 
   4  17   0       83.09      111.89     35.39 o 
   5  17   0      138.33      138.97     19.34 o 
 -20   1   1      411.83      514.64     38.49 o 
 -19   1   1        0.77       16.66     19.89 o 
 -18   1   1     2575.87     2723.67    128.51 o 
 -17   1   1     1594.69     1763.56     62.32 o 
 -16   1   1      460.13      486.42     24.07 o 
 -15   1   1     6438.20     7013.44    128.34 o 
 -14   1   1        3.16       17.58      5.24 o 
 -13   1   1     2326.51     2414.68     57.20 o 
 -12   1   1     4656.22     4897.32     83.81 o 
 -11   1   1       82.42       69.38      4.13 o 
 -10   1   1     1788.99     1771.77     33.70 o 
  -9   1   1     3891.25     4210.04     72.66 o 
  -8   1   1      560.38      627.76     13.59 o 
  -7   1   1       40.67       55.13      3.06 o 
  -6   1   1      656.08      721.80     13.69 o 
  -5   1   1     2445.41     2520.30     31.11 o 
  -4   1   1      230.21      311.68      4.86 o 
  -3   1   1      315.38      333.96      4.67 o 
  -2   1   1     8506.32     7502.50    119.89 o 
  -1   1   1     3393.08     2272.49    258.50 o 
   0   1   1     3512.44     1544.08    214.89 o 
   1   1   1    10458.86     7614.43    525.54 o 
   2   1   1     2986.33     2902.39     34.58 o 
   3   1   1    13925.78    13422.86    163.04 o 
   4   1   1    33097.07    32313.63    384.39 o 
   5   1   1       90.46       77.40      6.31 o 
   6   1   1    26524.77    26587.20    318.90 o 
   7   1   1     8137.80     8195.38    103.34 o 
   8   1   1     2103.29     2200.03     30.22 o 
   9   1   1     6549.79     6873.48     89.60 o 
  10   1   1       13.86       13.74      4.49 o 
  11   1   1     1191.91     1244.82     22.57 o 
  12   1   1       16.17       17.00      8.47 o 
  13   1   1      113.72      119.17     15.02 o 
  14   1   1      231.71      220.66     51.46 o 
  15   1   1      135.83      119.63     16.88 o 
  16   1   1      373.04      374.68     41.04 o 
  17   1   1      209.42      227.18     73.72 o 
  18   1   1      128.97      114.38     19.39 o 
  19   1   1      345.12      324.75     54.79 o 
  20   1   1      228.43      229.54     28.17 o 
 -20   2   1        0.60       22.28     17.74 o 
 -19   2   1      909.94      950.15     51.43 o 
 -18   2   1      120.29      130.49     37.67 o 
 -17   2   1      497.96      509.54     75.86 o 
 -16   2   1     2177.18     2272.79     99.63 o 
 -15   2   1      150.26      153.13     10.99 o 
 -14   2   1      336.50      312.10     11.81 o 
 -13   2   1      987.83     1040.48     22.06 o 
 -12   2   1      522.26      518.59     12.14 o 
 -11   2   1     3559.58     3831.96     58.49 o 
 -10   2   1      389.27      399.87     10.21 o 
  -9   2   1     3908.79     4062.96     85.34 o 
  -8   2   1     7192.10     7484.40    155.90 o 
  -7   2   1       91.98      102.99      4.55 o 
  -6   2   1     4158.96     4034.66     61.27 o 
  -5   2   1     1927.41     1815.56     23.29 o 
  -4   2   1      110.15       83.93      2.89 o 
  -3   2   1     1695.41     1546.28     20.63 o 
  -2   2   1      882.10      896.28     13.36 o 
  -1   2   1     6359.97     5755.09    155.91 o 
   0   2   1    27410.45    24660.42    564.04 o 
   1   2   1      149.48      146.28      4.13 o 
   2   2   1     3338.63     3169.92     54.61 o 
   3   2   1      114.06      103.82      3.63 o 
   4   2   1       85.18      115.25      4.14 o 
   5   2   1     5446.97     5131.83     65.53 o 
   6   2   1      769.47      760.01     12.11 o 
   7   2   1    22217.40    23794.55    284.17 o 
   8   2   1     2653.02     2628.13     36.62 o 
   9   2   1     1113.09     1122.41     22.42 o 
  10   2   1     4335.58     4300.55     81.99 o 
  11   2   1      169.26      168.41      7.02 o 
  12   2   1      145.27      135.24      8.37 o 
  13   2   1     4199.35     4402.19     76.44 o 
  14   2   1      252.45      221.32     12.98 o 
  15   2   1     1301.91     1358.52     38.83 o 
  16   2   1     1899.50     1884.09     53.31 o 
  17   2   1      104.04      112.77     70.94 o 
  18   2   1      423.83      433.32     29.14 o 
  19   2   1      236.87      206.71     31.70 o 
  20   2   1        2.74       -7.70     20.04 o 
 -20   3   1        1.58        8.62     42.60 o 
 -19   3   1       59.66       54.20     20.49 o 
 -18   3   1       60.55       69.71     19.95 o 
 -17   3   1      319.35      312.72     26.24 o 
 -16   3   1     1095.04     1087.27     27.82 o 
 -15   3   1      170.61      208.40     20.54 o 
 -14   3   1     1117.25     1214.49     34.43 o 
 -13   3   1     1165.74     1245.77     36.38 o 
 -12   3   1      230.87      241.01     13.10 o 
 -11   3   1        0.16       17.43      5.91 o 
 -10   3   1      196.79      210.60      7.43 o 
  -9   3   1     6048.16     6809.51    184.04 o 
  -8   3   1      303.29      283.17      6.32 o 
  -7   3   1     4733.79     4720.26     61.31 o 
  -6   3   1      193.19      245.51      5.57 o 
  -5   3   1     1641.67     1582.56     25.49 o 
  -4   3   1     5082.48     4968.16     67.66 o 
  -3   3   1      514.89      515.86      8.25 o 
  -2   3   1     3642.71     3541.31     70.90 o 
  -1   3   1      510.31      496.40     17.95 o 
   0   3   1        0.37       20.81     10.51 o 
   1   3   1     5248.36     4978.77     84.22 o 
   2   3   1     1438.19     1405.05     33.60 o 
   3   3   1     4610.39     4606.49     93.60 o 
   4   3   1    10020.90     9997.94    231.84 o 
   5   3   1     1496.68     1566.07     32.56 o 
   6   3   1      601.84      610.52     12.81 o 
   7   3   1     1398.42     1408.02     22.01 o 
   8   3   1       20.53       28.96      5.33 o 
   9   3   1        4.19        5.68      3.90 o 
  10   3   1       18.43       24.99      4.84 o 
  11   3   1      294.64      327.58     10.02 o 
  12   3   1      549.72      542.53     16.03 o 
  13   3   1      742.46      713.04     19.62 o 
  14   3   1     2401.84     2575.07     71.74 o 
  15   3   1      986.63      992.28     27.49 o 
  16   3   1        0.88       12.23     19.52 o 
  17   3   1      573.93      646.83     32.66 o 
  18   3   1      105.03      154.63     22.28 o 
  19   3   1        7.50       26.52     27.08 o 
  20   3   1       22.78       15.32     17.97 o 
 -20   4   1       49.88       63.47     58.02 o 
 -19   4   1      592.51      605.88     58.12 o 
 -18   4   1      382.04      333.86     28.85 o 
 -17   4   1      459.94      451.07     31.33 o 
 -16   4   1      146.76      146.44     11.06 o 
 -15   4   1      217.39      221.47     14.82 o 
 -14   4   1     1557.56     1614.65     50.64 o 
 -13   4   1      248.51      251.55     14.05 o 
 -12   4   1     1097.64     1137.26     25.73 o 
 -11   4   1     2410.00     2538.83     50.87 o 
 -10   4   1       11.74       13.72      3.36 o 
  -9   4   1     1795.47     1777.45     36.92 o 
  -8   4   1      328.05      285.75      6.44 o 
  -7   4   1     1663.39     1732.85     36.05 o 
  -6   4   1     6758.62     6705.47     94.64 o 
  -5   4   1     3332.60     3215.57     45.78 o 
  -4   4   1       14.10       13.19      3.28 o 
  -3   4   1     6269.08     5929.04    125.21 o 
  -2   4   1     2027.10     1872.51     41.08 o 
  -1   4   1     2290.36     2000.31     60.38 o 
   0   4   1    13015.16    11325.19    379.17 o 
   1   4   1     1371.91     1352.19     26.37 o 
   2   4   1     6157.94     5914.23    100.57 o 
   3   4   1     1860.27     1846.51     33.38 o 
   4   4   1     5543.68     5705.72    111.88 o 
   5   4   1     3531.30     3321.84     80.25 o 
   6   4   1     4137.32     4558.29    121.26 o 
   7   4   1       99.18       88.17     25.93 o 
   8   4   1     2080.83     1986.24     54.91 o 
   9   4   1     1651.72     1685.04     32.99 o 
  10   4   1     5465.49     5845.51    139.24 o 
  11   4   1      617.84      611.81     14.49 o 
  12   4   1     2383.29     2504.33     50.66 o 
  13   4   1      154.09      170.78     86.97 o 
  14   4   1      462.02      450.31     16.81 o 
  15   4   1     2205.55     2119.92     53.98 o 
  16   4   1      273.33      311.85     21.33 o 
  17   4   1        8.17       11.85     13.36 o 
  18   4   1      104.12      115.22     20.72 o 
  19   4   1       98.28      103.29     29.28 o 
  20   4   1      237.27      317.00     46.76 o 
 -20   5   1      101.66       81.42     27.09 o 
 -19   5   1       22.70       54.92     22.15 o 
 -18   5   1       45.49       49.85     15.42 o 
 -17   5   1      717.97      725.96     38.19 o 
 -16   5   1        5.06       24.99     34.54 o 
 -15   5   1      426.92      420.47     34.12 o 
 -14   5   1       42.48       25.33     26.78 o 
 -13   5   1       30.21       28.25     13.96 o 
 -12   5   1     1571.57     1615.53     32.81 o 
 -11   5   1        1.23        0.09      4.80 o 
 -10   5   1     2821.15     2780.36     64.87 o 
  -9   5   1      814.98      754.64     16.38 o 
  -8   5   1     6656.04     6846.22    143.33 o 
  -7   5   1     8877.35     8471.68    175.28 o 
  -6   5   1     3908.87     3962.90     57.62 o 
  -5   5   1     7649.60     7427.15    126.15 o 
  -4   5   1    17225.14    16802.49    303.94 o 
  -3   5   1      139.46      174.29      5.92 o 
  -2   5   1    22699.58    20413.34    469.02 o 
  -1   5   1     7782.99     7526.96    273.75 o 
   0   5   1     1001.97      839.95     28.87 o 
   1   5   1     1889.05     1872.98     42.22 o 
   2   5   1     1449.39     1643.51     33.27 o 
   3   5   1       10.36       16.16      5.43 o 
   4   5   1       27.46       29.04      5.05 o 
   5   5   1      244.24      315.38     10.35 o 
   6   5   1      132.87      129.49     13.03 o 
   7   5   1       70.82       65.99      7.13 o 
   8   5   1      839.05      902.86     38.67 o 
   9   5   1     2443.42     2472.59     60.34 o 
  10   5   1      271.23      288.92     11.08 o 
  11   5   1     1907.06     1882.13     35.28 o 
  12   5   1     4035.11     3977.17     73.35 o 
  13   5   1       76.19       69.55     16.13 o 
  14   5   1     2573.30     2633.18     63.09 o 
  15   5   1     2535.32     2622.64     64.98 o 
  16   5   1      486.33      491.68     19.85 o 
  17   5   1     2467.13     2626.42     84.09 o 
  18   5   1        6.44       14.47     20.53 o 
  19   5   1      356.91      304.33     29.62 o 
 -19   6   1        9.53       15.55     18.85 o 
 -18   6   1       85.16       84.76     21.88 o 
 -17   6   1       63.14       64.36     16.85 o 
 -16   6   1        0.28       31.93     25.17 o 
 -15   6   1      131.83      102.62     15.18 o 
 -14   6   1       72.07       97.38     10.66 o 
 -13   6   1       19.92       33.74      7.10 o 
 -12   6   1      125.05      119.61      7.11 o 
 -11   6   1       54.66       56.20      5.75 o 
 -10   6   1      476.08      477.16     13.91 o 
  -9   6   1        5.87        9.62      3.98 o 
  -8   6   1       18.07       16.10      3.15 o 
  -7   6   1       59.65       92.58     17.39 o 
  -6   6   1       12.77       18.44      3.78 o 
  -5   6   1      207.47      231.84      7.44 o 
  -4   6   1      325.74      409.06     10.89 o 
  -3   6   1      195.49      211.03      7.33 o 
  -2   6   1     2600.91     2575.19     70.04 o 
  -1   6   1     5544.65     5812.03    174.11 o 
   0   6   1      933.98     1006.65     43.98 o 
   1   6   1      345.42      255.67      7.09 o 
   2   6   1      163.08      153.24      7.74 o 
   3   6   1      553.29      584.45     14.84 o 
   4   6   1      210.69      220.89      7.96 o 
   5   6   1      997.46     1134.61     28.71 o 
   6   6   1     2055.99     2249.74     51.09 o 
   7   6   1      745.44      771.26     20.69 o 
   8   6   1       64.14       70.99      6.92 o 
   9   6   1     1692.38     1718.79     74.53 o 
  10   6   1      301.57      275.92     12.51 o 
  11   6   1        3.88        0.97      7.62 o 
  12   6   1      769.73      681.58     39.42 o 
  13   6   1      716.46      615.51     16.97 o 
  14   6   1        4.07       16.73     20.89 o 
  15   6   1      417.33      348.93     18.14 o 
  16   6   1       72.67       56.99     15.55 o 
  17   6   1       74.91      116.95     36.33 o 
  18   6   1        2.88        7.20     23.94 o 
  19   6   1       13.37       66.57     25.65 o 
 -19   7   1       39.73       32.40     25.39 o 
 -18   7   1        4.66       33.78     52.64 o 
 -17   7   1       19.59       45.60     21.40 o 
 -16   7   1        4.96       43.42     39.56 o 
 -15   7   1      338.44      325.20     21.47 o 
 -14   7   1      217.39      220.39     17.07 o 
 -13   7   1      231.76      222.85      8.95 o 
 -12   7   1       12.76       12.27      5.44 o 
 -11   7   1     1118.57     1117.34     23.03 o 
 -10   7   1     2731.75     2683.82     44.84 o 
  -9   7   1     2521.39     2470.16     48.32 o 
  -8   7   1     1045.44      991.32     26.42 o 
  -7   7   1    15138.37    15764.83    366.97 o 
  -6   7   1     1184.37     1162.37     31.70 o 
  -5   7   1     7522.58     7577.64    184.08 o 
  -4   7   1     8525.73     8544.91    202.94 o 
  -3   7   1      508.10      531.23     24.21 o 
  -2   7   1     5666.92     5019.20    148.25 o 
  -1   7   1      773.34      666.17     24.58 o 
   0   7   1     2159.01     2285.28     85.57 o 
   1   7   1      397.40      318.35     13.70 o 
   2   7   1      743.43      809.09     24.03 o 
   3   7   1     1137.14     1193.55     30.35 o 
   4   7   1      263.12      315.28     16.38 o 
   5   7   1     1035.95     1091.43     29.16 o 
   6   7   1      378.81      452.82     17.45 o 
   7   7   1       54.43       80.67     11.90 o 
   8   7   1     1229.09     1177.52     44.50 o 
   9   7   1     1340.20     1174.03     48.13 o 
  10   7   1      110.73      132.13     19.19 o 
  11   7   1     3015.56     2932.66     66.69 o 
  12   7   1     3513.89     3446.29     79.20 o 
  13   7   1        0.35       -8.24      8.24 o 
  14   7   1     2579.03     2522.78     90.18 o 
  15   7   1     1784.32     1721.58     46.91 o 
  16   7   1      316.48      314.73     17.93 o 
  17   7   1     1261.11     1269.03     61.11 o 
  18   7   1      253.85      203.86     31.32 o 
  19   7   1      465.51      439.73     39.08 o 
 -18   8   1       18.17       69.91     45.27 o 
 -17   8   1      626.94      589.09     36.51 o 
 -16   8   1      363.31      313.23     40.35 o 
 -15   8   1        8.85       -1.19     13.58 o 
 -14   8   1     1111.89     1051.19     39.53 o 
 -13   8   1     1721.72     1703.24     42.50 o 
 -12   8   1      124.30      114.71      7.60 o 
 -11   8   1     2296.68     2297.12     43.19 o 
 -10   8   1     3888.98     3843.43     65.72 o 
  -9   8   1      182.19      157.72     18.00 o 
  -8   8   1     3219.20     3248.11     58.01 o 
  -7   8   1       66.32       71.21      7.43 o 
  -6   8   1     4884.03     4921.23    139.05 o 
  -5   8   1     2224.31     2199.89     66.27 o 
  -4   8   1     2562.26     2498.92     91.48 o 
  -3   8   1     3140.86     2828.95    101.31 o 
  -2   8   1       91.00      131.94      8.29 o 
  -1   8   1     4948.37     4763.47    236.71 o 
   0   8   1     1466.15     1340.03     47.38 o 
   1   8   1     4715.27     4534.21    115.40 o 
   2   8   1     4086.05     3740.09     95.68 o 
   3   8   1      919.40      936.68     26.66 o 
   4   8   1     2176.16     2206.32     63.90 o 
   5   8   1     7061.01     7274.08    300.33 o 
   6   8   1     1516.72     1526.47     69.73 o 
   7   8   1      783.42      763.82     23.33 o 
   8   8   1     2616.08     2459.26     67.20 o 
   9   8   1      857.78      801.24     30.15 o 
  10   8   1       18.08       17.42      8.67 o 
  11   8   1     2025.55     1835.64     46.05 o 
  12   8   1       73.20       62.63     16.92 o 
  13   8   1     1675.63     1539.89     53.66 o 
  14   8   1      661.78      561.44     23.29 o 
  15   8   1     1030.42     1057.74     36.94 o 
  16   8   1      475.65      438.07     31.39 o 
  17   8   1      448.09      487.49     30.78 o 
  18   8   1      639.85      495.64     36.72 o 
 -17   9   1      159.88      166.66     25.03 o 
 -16   9   1      585.75      485.48     33.60 o 
 -15   9   1      468.78      439.03     28.60 o 
 -14   9   1       25.48        9.83     17.91 o 
 -13   9   1      419.78      375.25     35.85 o 
 -12   9   1        0.85       10.27      8.92 o 
 -11   9   1     1332.08     1265.30     32.36 o 
 -10   9   1      157.71      150.84      9.09 o 
  -9   9   1        1.11        6.75     10.79 o 
  -8   9   1        2.34       13.95     21.90 o 
  -7   9   1      146.86      137.88     11.65 o 
  -6   9   1        2.16        9.28      8.39 o 
  -5   9   1      108.06      108.00      7.88 o 
  -4   9   1     2271.28     2136.55     84.84 o 
  -3   9   1      495.99      483.05     19.91 o 
  -2   9   1       43.09       50.22      5.98 o 
  -1   9   1        4.09       12.59      9.15 o 
   0   9   1      433.74      456.74     29.12 o 
   1   9   1      434.97      391.34     14.93 o 
   2   9   1       92.49       85.86      6.76 o 
   3   9   1     1104.50     1014.54     29.52 o 
   4   9   1     2393.95     2372.75     49.43 o 
   5   9   1      133.21      129.65      9.50 o 
   6   9   1     1785.99     1771.35     71.36 o 
   7   9   1      820.99      789.15     62.72 o 
   8   9   1      949.94      854.40     32.05 o 
   9   9   1        4.53        6.84     11.24 o 
  10   9   1       40.94       19.14      7.38 o 
  11   9   1       37.94       38.97      9.23 o 
  12   9   1       96.30       75.65     12.46 o 
  13   9   1       14.20       29.48     12.94 o 
  14   9   1      197.60      179.78     14.20 o 
  15   9   1       81.90       85.73     14.04 o 
  16   9   1       32.72      -13.03     19.76 o 
  17   9   1       42.48      100.29     28.01 o 
 -17  10   1      165.91      124.56     38.13 o 
 -16  10   1      287.12      233.28     24.37 o 
 -15  10   1       25.29       46.33     19.34 o 
 -14  10   1      277.59      285.63     22.32 o 
 -13  10   1     1553.20     1500.84     52.99 o 
 -12  10   1        2.61        2.26     17.41 o 
 -11  10   1     1340.38     1269.56     57.49 o 
 -10  10   1      502.87      511.98     26.26 o 
  -9  10   1        3.74       -5.47     14.15 o 
  -8  10   1     1541.51     1497.59     52.75 o 
  -7  10   1      336.15      280.86     31.48 o 
  -6  10   1     1266.39     1208.81     64.04 o 
  -5  10   1      655.36      596.07     40.61 o 
  -4  10   1     1940.95     1803.63     50.81 o 
  -3  10   1     1847.47     1825.57     83.71 o 
  -2  10   1      293.01      334.18     22.64 o 
  -1  10   1     3146.31     3383.32    189.75 o 
   0  10   1      890.54      948.16     48.60 o 
   1  10   1      804.03      804.55     53.93 o 
   2  10   1     6809.69     6782.24    212.82 o 
   3  10   1       94.33       81.23      8.04 o 
   4  10   1      172.29      183.98     10.20 o 
   5  10   1     1350.75     1337.40     29.95 o 
   6  10   1      479.23      466.30     27.70 o 
   7  10   1       13.74       13.12      9.40 o 
   8  10   1      943.00      927.67     36.38 o 
   9  10   1     2070.46     2032.15     66.59 o 
  10  10   1      824.49      713.92     26.06 o 
  11  10   1      790.99      767.05     26.99 o 
  12  10   1        1.83       12.66      9.48 o 
  13  10   1      827.55      789.51     28.97 o 
  14  10   1        0.80        7.99     20.53 o 
  15  10   1      279.14      287.67     26.89 o 
  16  10   1       34.89       89.93     25.51 o 
  17  10   1       14.45        0.57     21.96 o 
 -16  11   1      251.02      219.09     25.44 o 
 -15  11   1     1858.10     1882.81     87.78 o 
 -14  11   1      233.20      214.12     23.17 o 
 -13  11   1     1032.34     1060.84     47.88 o 
 -12  11   1     1675.33     1582.57    104.84 o 
 -11  11   1       29.86       24.02     10.30 o 
 -10  11   1      477.19      479.86     27.23 o 
  -9  11   1      187.02      172.89     15.54 o 
  -8  11   1      239.84      213.62     37.00 o 
  -7  11   1      582.60      607.48     36.43 o 
  -6  11   1       54.44       38.34     23.84 o 
  -5  11   1      355.73      287.25     15.53 o 
  -4  11   1     1712.44     1643.14     76.73 o 
  -3  11   1       24.58       26.85      8.72 o 
  -2  11   1     1197.04     1394.02     46.83 o 
  -1  11   1      524.89      672.39     27.94 o 
   0  11   1     1306.22     1489.90     48.81 o 
   1  11   1     2951.13     3160.67    126.34 o 
   2  11   1      320.06      280.45     17.27 o 
   3  11   1     2271.11     2180.37     74.43 o 
   4  11   1     4779.78     4653.88    172.80 o 
   5  11   1        0.97        0.79      5.35 o 
   6  11   1     2905.24     2945.22     63.80 o 
   7  11   1     1206.32     1213.95     72.07 o 
   8  11   1      150.65      151.02      9.97 o 
   9  11   1     1998.59     1829.63     82.34 o 
  10  11   1      180.15      134.38     12.69 o 
  11  11   1      801.08      735.44     35.22 o 
  12  11   1      164.52      182.66     14.41 o 
  13  11   1       40.48       48.07     12.59 o 
  14  11   1      151.59      181.31     26.51 o 
  15  11   1        3.32       14.69     16.43 o 
  16  11   1      218.66      178.16     26.50 o 
 -15  12   1      121.16       72.28     25.24 o 
 -14  12   1       69.15      102.23     24.43 o 
 -13  12   1       55.90       54.18     34.81 o 
 -12  12   1      590.70      530.51     34.91 o 
 -11  12   1       18.96      -10.34     22.70 o 
 -10  12   1      419.71      409.65     27.60 o 
  -9  12   1      315.70      296.36     19.77 o 
  -8  12   1      227.05      206.36     28.05 o 
  -7  12   1      619.52      600.90     31.37 o 
  -6  12   1       30.91       12.50     15.64 o 
  -5  12   1       11.72       21.56      8.17 o 
  -4  12   1      546.93      528.27     54.32 o 
  -3  12   1        0.83       15.18      8.60 o 
  -2  12   1     2389.23     2676.08     81.29 o 
  -1  12   1      573.68      676.20     29.46 o 
   0  12   1      147.82      218.48     16.56 o 
   1  12   1      475.17      529.98     40.58 o 
   2  12   1       46.51       56.00      8.69 o 
   3  12   1      338.95      281.15     13.30 o 
   4  12   1      428.26      334.76     30.54 o 
   5  12   1      315.40      296.05     33.71 o 
   6  12   1       24.35       28.64     12.10 o 
   7  12   1      156.75      196.50     41.94 o 
   8  12   1       14.22       16.36     13.75 o 
   9  12   1      994.66      991.14     53.33 o 
  10  12   1      535.84      494.54     32.76 o 
  11  12   1       28.45       32.70     15.95 o 
  12  12   1      654.40      626.22     29.08 o 
  13  12   1      152.83      188.21     20.85 o 
  14  12   1       47.86       76.35     35.09 o 
  15  12   1        0.11       -3.05     16.31 o 
 -14  13   1        5.95       36.24     21.53 o 
 -13  13   1      251.43      225.26     25.82 o 
 -12  13   1      824.46      785.34     45.82 o 
 -11  13   1        1.58       10.47     40.63 o 
 -10  13   1      404.57      387.27     28.11 o 
  -9  13   1      404.69      355.63     24.63 o 
  -8  13   1        7.60       52.86     18.31 o 
  -7  13   1      250.20      178.44     32.95 o 
  -6  13   1      433.34      347.03     85.66 o 
  -5  13   1     1177.46     1310.10     99.56 o 
  -4  13   1       38.16       63.83     22.43 o 
  -3  13   1      316.48      322.43     19.97 o 
  -2  13   1      953.45     1055.96     69.63 o 
  -1  13   1      484.02      536.82     33.05 o 
   0  13   1       17.68       30.50      9.92 o 
   1  13   1     1948.45     2211.42     74.17 o 
   2  13   1      821.62      863.92     68.23 o 
   3  13   1     2470.63     2548.55    171.18 o 
   4  13   1     2214.20     2294.29    145.85 o 
   5  13   1      112.00      109.83     12.66 o 
   6  13   1     2199.05     1987.86    123.53 o 
   7  13   1      347.11      323.61    134.29 o 
   8  13   1       33.77       30.41     13.40 o 
   9  13   1      845.08      789.18     74.45 o 
  10  13   1       16.78       -1.78     15.56 o 
  11  13   1      158.72      153.90     15.95 o 
  12  13   1       50.53       40.23     17.23 o 
  13  13   1      247.22      251.70     39.52 o 
 -12  14   1      647.18      600.09     44.24 o 
 -11  14   1      749.51      672.93     52.53 o 
 -10  14   1      394.64      322.36     64.08 o 
  -9  14   1      682.02      627.61     40.37 o 
  -8  14   1      538.90      475.17     34.63 o 
  -7  14   1      126.45      136.25     26.35 o 
  -6  14   1     1502.57     1844.29    113.69 o 
  -5  14   1     1386.26     1494.85     57.90 o 
  -4  14   1      200.51      241.47     22.84 o 
  -3  14   1      944.28     1104.59     47.94 o 
  -2  14   1      573.30      706.33     32.52 o 
  -1  14   1      152.05      156.97     14.71 o 
   0  14   1     2852.35     3239.06    103.23 o 
   1  14   1     1948.98     2197.15     70.97 o 
   2  14   1      516.99      620.05     31.14 o 
   3  14   1     1853.72     2082.04     73.48 o 
   4  14   1      729.84      801.27     35.67 o 
   5  14   1     1562.57     1664.20    184.52 o 
   6  14   1       17.88        7.32     23.69 o 
   7  14   1     1420.58     1321.19    162.67 o 
   8  14   1      403.47      400.23     63.84 o 
   9  14   1     1223.07     1227.17     58.01 o 
  10  14   1     2129.65     2085.24     91.91 o 
  11  14   1        2.04        6.21     13.36 o 
  12  14   1      254.71      197.49     32.09 o 
 -10  15   1        8.18        5.63     28.74 o 
  -9  15   1       17.89       60.01     40.39 o 
  -8  15   1      110.44      124.93     39.80 o 
  -7  15   1      507.21      584.21     77.33 o 
  -6  15   1       82.19      133.12     57.53 o 
  -5  15   1      252.60      267.40     45.91 o 
  -4  15   1      150.68      191.94     18.87 o 
  -3  15   1      187.35      219.78     45.50 o 
  -2  15   1      212.09      207.05     19.57 o 
  -1  15   1      272.87      254.99     18.05 o 
   0  15   1        8.58        2.02     12.22 o 
   1  15   1       13.81       34.48     23.81 o 
   2  15   1       61.85       90.39     23.03 o 
   3  15   1       94.64       88.53     15.52 o 
   4  15   1       14.96        2.54     20.83 o 
   5  15   1        3.43       21.70     21.07 o 
   6  15   1        3.42        8.38     12.99 o 
   7  15   1       40.35       38.38     48.34 o 
   8  15   1        1.15       -7.88     21.24 o 
   9  15   1       92.11      140.51     26.71 o 
  10  15   1       15.19      -12.57     59.35 o 
  -8  16   1      167.99      190.29     27.32 o 
  -7  16   1        2.70       11.33     17.08 o 
  -6  16   1      164.10      139.09     22.46 o 
  -5  16   1       89.28      104.67     18.08 o 
  -4  16   1       36.70       28.89     16.80 o 
  -3  16   1      404.37      416.95     28.76 o 
  -2  16   1      786.38      841.38     62.70 o 
  -1  16   1      198.79      256.47     60.05 o 
   0  16   1      811.61     1041.67     51.71 o 
   1  16   1      189.94      267.45     23.32 o 
   2  16   1      104.99      107.69     27.43 o 
   3  16   1      461.09      534.13     33.75 o 
   4  16   1       12.26        6.01     14.50 o 
   5  16   1       56.02       41.56     21.26 o 
   6  16   1       94.72      115.86     25.05 o 
   7  16   1     1658.73     1890.17    200.54 o 
   8  16   1      232.85      233.74     27.71 o 
  -5  17   1      310.93      299.85     27.29 o 
  -4  17   1      394.59      375.95     59.23 o 
  -3  17   1       11.81       10.35     43.84 o 
  -2  17   1      749.99      886.95     47.11 o 
  -1  17   1      157.28      147.11     42.43 o 
   0  17   1       31.52       36.07     15.67 o 
   1  17   1      353.31      368.23     30.10 o 
   2  17   1       35.14       88.97     21.34 o 
   3  17   1      153.58      157.21     22.84 o 
   4  17   1      173.56       84.71     31.38 o 
   5  17   1       37.39       32.96     16.36 o 
 -20   0   2       87.00       48.68     24.04 o 
 -19   0   2      156.05      171.08     32.34 o 
 -18   0   2      487.97      613.22    135.26 o 
 -17   0   2      348.33      452.06     45.19 o 
 -16   0   2     1434.16     1526.22     50.45 o 
 -15   0   2     1300.05     1294.93     34.90 o 
 -14   0   2     2331.84     2437.23     57.61 o 
 -13   0   2     1210.94     1289.47     27.79 o 
 -12   0   2     4774.07     4804.93    216.11 o 
 -11   0   2    15261.99    15733.08    675.33 o 
 -10   0   2     1577.06     1639.35     63.85 o 
  -9   0   2    14345.57    14100.92    717.18 o 
  -8   0   2     4475.27     4478.04    163.16 o 
  -7   0   2     1356.21     1282.30     67.97 o 
  -6   0   2     8829.77     8564.65    296.35 o 
  -5   0   2     1234.09     1171.17     42.02 o 
  -4   0   2     1413.39     1390.66     34.43 o 
  -3   0   2     2112.09     2042.09     73.20 o 
  -2   0   2    11137.77    10623.19    228.50 o 
  -1   0   2     5678.36     5163.99     84.18 o 
   0   0   2     1675.48     1490.99     23.65 o 
   1   0   2     1197.04     1079.08     18.60 o 
   2   0   2     2328.42     2175.35     35.21 o 
   3   0   2      129.09      126.46      4.29 o 
   4   0   2     4209.15     4218.04     64.47 o 
   5   0   2     9518.48     9467.29    156.77 o 
   6   0   2      188.16      226.83      8.01 o 
   7   0   2    28160.79    29655.88    469.73 o 
   8   0   2     5672.66     5532.49     96.25 o 
   9   0   2     4418.59     4493.03     94.17 o 
  10   0   2    12003.18    12679.63    234.90 o 
  11   0   2     4002.94     4072.75    101.24 o 
  12   0   2     2603.97     2635.92    152.36 o 
  13   0   2      506.53      489.06     24.27 o 
  14   0   2     3310.87     3288.36    130.01 o 
  15   0   2     1717.06     1668.60     78.75 o 
  16   0   2       26.55       40.51     17.89 o 
  17   0   2      354.89      351.17     31.70 o 
  18   0   2       13.13       14.95     27.53 o 
  19   0   2        8.79       90.66     25.83 o 
  20   0   2      651.81      697.69     62.05 o 
 -20   1   2       87.30       69.74     19.29 o 
 -19   1   2       70.97       96.79     18.52 o 
 -18   1   2      733.48      886.75    191.12 o 
 -17   1   2     1116.67     1203.72     46.14 o 
 -16   1   2      400.45      386.50     16.46 o 
 -15   1   2       68.36       77.25      8.46 o 
 -14   1   2       81.16       90.36      7.01 o 
 -13   1   2     1092.40     1112.16     22.46 o 
 -12   1   2      457.39      429.34     14.41 o 
 -11   1   2      258.37      246.82      7.56 o 
 -10   1   2     4224.71     4474.73     99.70 o 
  -9   1   2        4.01        9.77      3.16 o 
  -8   1   2      709.85      681.27     11.54 o 
  -7   1   2      176.36      173.92      4.80 o 
  -6   1   2        4.14        8.96      2.84 o 
  -5   1   2      310.26      303.39      4.80 o 
  -4   1   2       55.40       76.82      2.14 o 
  -3   1   2      902.61      935.96     11.91 o 
  -1   1   2     1666.19     1730.42     25.37 o 
   0   1   2      410.09      520.67      7.11 o 
   1   1   2      136.31      138.27      3.06 o 
   2   1   2      562.64      546.25      7.16 o 
   3   1   2       83.07       82.34      3.36 o 
   4   1   2     1481.90     1431.81     17.02 o 
   5   1   2      187.82      173.03      4.04 o 
   6   1   2    11987.76    12663.51    129.94 o 
   7   1   2       18.96       20.07      2.97 o 
   8   1   2      886.43      856.77     14.94 o 
   9   1   2     1314.44     1400.27     22.61 o 
  10   1   2        0.50        8.48      5.26 o 
  11   1   2      262.99      276.97      8.84 o 
  12   1   2     1015.41     1049.55     23.57 o 
  13   1   2     1883.62     1889.18     44.23 o 
  14   1   2     1078.38     1097.66     42.57 o 
  15   1   2       11.68        3.03      9.65 o 
  16   1   2      359.32      374.09     27.47 o 
  17   1   2       25.09       30.78     17.67 o 
  18   1   2       88.36       76.39     20.21 o 
  19   1   2       91.74      113.08     22.56 o 
  20   1   2        0.54       44.85     28.15 o 
 -20   2   2       29.41       33.46     19.56 o 
 -19   2   2        0.90       17.76     15.41 o 
 -18   2   2      226.63      235.57     22.36 o 
 -17   2   2      208.33      214.62     15.27 o 
 -16   2   2      138.16      150.65     13.63 o 
 -15   2   2        4.91        0.89      6.64 o 
 -14   2   2     2467.68     2639.11     61.89 o 
 -13   2   2      271.99      263.18      9.06 o 
 -12   2   2     3260.56     3429.76    106.83 o 
 -11   2   2     3853.40     3948.70     93.68 o 
 -10   2   2       70.79       86.50      6.00 o 
  -9   2   2     6136.12     6399.47    121.01 o 
  -8   2   2     1107.28     1059.68     19.03 o 
  -7   2   2      454.00      442.97      9.33 o 
  -6   2   2      998.24      926.14     15.65 o 
  -5   2   2       50.61       56.42      7.85 o 
  -4   2   2      122.91      141.07      3.26 o 
  -3   2   2     4229.64     4212.49     57.74 o 
  -2   2   2      239.82      265.97      5.63 o 
  -1   2   2     8619.32     8591.13    129.01 o 
   0   2   2     6322.01     6359.17     96.57 o 
   1   2   2      166.21      171.83      6.49 o 
   2   2   2      915.27      994.88     16.24 o 
   3   2   2      294.92      279.96      6.62 o 
   4   2   2     1484.88     1498.52     28.84 o 
   5   2   2     5429.99     5640.16     79.99 o 
   6   2   2        2.07       -0.18      3.27 o 
   7   2   2     4418.04     3963.31     54.45 o 
   8   2   2     4834.21     4836.76     62.94 o 
   9   2   2      961.05      968.69     17.35 o 
  10   2   2     5847.40     6156.84     82.53 o 
  11   2   2      200.68      206.20      7.90 o 
  12   2   2      155.89      161.88     13.15 o 
  13   2   2     4029.88     4167.38     82.14 o 
  14   2   2      632.16      553.70     28.07 o 
  15   2   2      479.52      433.33     22.97 o 
  16   2   2       21.72       68.10     55.38 o 
  17   2   2      196.44      199.17     20.78 o 
  18   2   2      177.39      204.51     25.12 o 
  19   2   2      687.59      769.72     43.63 o 
  20   2   2       10.58       11.10     47.45 o 
 -20   3   2      260.16      222.96     37.73 o 
 -19   3   2       93.78      106.06     20.81 o 
 -18   3   2      965.68     1113.78     52.89 o 
 -17   3   2       29.17       41.92     13.93 o 
 -16   3   2      941.10     1012.05     33.23 o 
 -15   3   2     1216.83     1330.06     31.20 o 
 -14   3   2        1.85       -3.22      6.21 o 
 -13   3   2     1298.68     1354.32     33.83 o 
 -12   3   2     1654.33     1736.52     40.73 o 
 -11   3   2      184.98      203.95     14.94 o 
 -10   3   2     1978.47     1904.90     28.44 o 
  -9   3   2      195.91      204.26      7.54 o 
  -8   3   2     9803.65    10186.05    182.32 o 
  -7   3   2     2350.52     2403.27     34.55 o 
  -6   3   2      402.19      392.49     24.26 o 
  -5   3   2     5367.71     5272.84     68.66 o 
  -4   3   2      449.93      453.86     12.10 o 
  -3   3   2     1646.97     1575.44     27.09 o 
  -2   3   2      806.31      632.72     16.73 o 
  -1   3   2      930.41      915.55     20.40 o 
   0   3   2     3287.63     3179.58     64.33 o 
   1   3   2     5157.81     4854.77     73.74 o 
   2   3   2       49.69       40.16      2.93 o 
   3   3   2     3357.24     3096.07     50.33 o 
   4   3   2    12357.38    12699.60    195.92 o 
   5   3   2     1799.01     1829.41     37.56 o 
   6   3   2     2464.25     2335.30     42.82 o 
   7   3   2        2.28        2.51      7.09 o 
   8   3   2     3768.91     3924.74     83.57 o 
   9   3   2     1958.54     2004.78     49.83 o 
  10   3   2       30.61       30.35      6.76 o 
  11   3   2     3125.32     3094.54     72.70 o 
  12   3   2     2447.54     2453.68     46.21 o 
  13   3   2     1057.21     1093.06     24.74 o 
  14   3   2     2795.93     2773.09     65.52 o 
  15   3   2       30.05       29.02     10.38 o 
  16   3   2     1347.59     1404.86     57.12 o 
  17   3   2      727.92      761.55     36.04 o 
  18   3   2      119.06      115.89     23.45 o 
  19   3   2      813.92      900.23     48.50 o 
  20   3   2      194.25      158.40     38.90 o 
 -20   4   2      631.86      648.63     48.76 o 
 -19   4   2     1233.19     1377.48     65.07 o 
 -18   4   2      261.14      268.93     26.00 o 
 -17   4   2      947.62      965.05     55.35 o 
 -16   4   2       91.22       72.41     10.65 o 
 -15   4   2       33.07       29.65     15.97 o 
 -14   4   2       20.87       13.62      8.62 o 
 -13   4   2        0.77       15.00      8.36 o 
 -12   4   2      203.60      221.00     14.84 o 
 -11   4   2       61.68       60.22      5.96 o 
 -10   4   2        0.09       19.39      5.38 o 
  -9   4   2       51.45       58.63      6.85 o 
  -8   4   2      942.52     1016.33     26.20 o 
  -7   4   2       17.65       20.67      3.50 o 
  -6   4   2      856.56      864.69     20.13 o 
  -5   4   2      201.96      209.13      5.88 o 
  -4   4   2     1948.09     1897.52     28.60 o 
  -3   4   2     9209.30     8613.21    159.38 o 
  -2   4   2      166.02      171.40      5.19 o 
  -1   4   2    12895.22    12133.70    411.98 o 
   0   4   2     6428.36     5786.51    250.47 o 
   1   4   2      576.03      564.47     13.00 o 
   2   4   2     4765.58     4539.70     80.60 o 
   3   4   2      442.75      490.09     15.15 o 
   4   4   2      180.66      158.58      7.24 o 
   5   4   2     1694.53     1708.05     37.40 o 
   6   4   2      222.21      237.47      9.00 o 
   7   4   2       33.88       20.11      5.34 o 
   8   4   2     1505.49     1544.08     34.57 o 
   9   4   2      233.78      227.23      8.67 o 
  10   4   2      395.86      390.31     11.86 o 
  11   4   2      481.99      479.04     15.33 o 
  12   4   2      470.55      434.76     17.55 o 
  13   4   2      778.67      748.71     24.09 o 
  14   4   2        0.77       -1.18     11.12 o 
  15   4   2     2269.01     2197.33     56.61 o 
  16   4   2      674.83      720.50     29.73 o 
  17   4   2      218.49      221.44     28.44 o 
  18   4   2      929.21      900.87     80.84 o 
  19   4   2      199.44      193.99     23.47 o 
 -19   5   2        9.00       23.47     21.17 o 
 -18   5   2       57.20       48.07     16.91 o 
 -17   5   2      608.11      589.12     35.87 o 
 -16   5   2        0.77      -12.17     15.01 o 
 -15   5   2      886.12      904.90     37.16 o 
 -14   5   2      271.63      275.60     15.59 o 
 -13   5   2      365.56      320.19     16.33 o 
 -12   5   2      672.57      737.66     39.38 o 
 -11   5   2      304.53      300.53     10.65 o 
 -10   5   2      897.76      948.67     24.75 o 
  -9   5   2      109.17      112.12      5.50 o 
  -8   5   2      625.22      593.38     10.09 o 
  -7   5   2     1345.29     1343.09     30.01 o 
  -6   5   2     1196.07     1247.09     29.33 o 
  -5   5   2     1409.18     1324.73     31.59 o 
  -4   5   2     2057.58     2181.88     53.22 o 
  -3   5   2     3574.11     3238.65     47.47 o 
  -2   5   2     1414.34     1327.10     55.60 o 
  -1   5   2      646.63      668.15     21.16 o 
   0   5   2     5645.54     5482.37    184.61 o 
   1   5   2       90.79       75.99     12.20 o 
   2   5   2      556.58      592.33     14.07 o 
   3   5   2     1624.77     1734.95     32.13 o 
   4   5   2      231.18      187.40      6.94 o 
   5   5   2      311.18      384.80     22.33 o 
   6   5   2     1376.79     1474.97     27.58 o 
   7   5   2      460.57      461.57     11.79 o 
   8   5   2     1092.86     1169.34     34.00 o 
   9   5   2      334.46      323.45     13.85 o 
  10   5   2      351.51      338.61     13.56 o 
  11   5   2     2014.99     1981.35     46.27 o 
  12   5   2       42.70       47.69      8.99 o 
  13   5   2     1379.28     1292.57     35.62 o 
  14   5   2      143.60      150.19     12.59 o 
  15   5   2       52.00       49.33     10.54 o 
  16   5   2      499.08      484.20     32.65 o 
  17   5   2      141.31      160.15     18.97 o 
  18   5   2      142.39      161.23     39.78 o 
  19   5   2      140.89      160.28     24.99 o 
 -19   6   2     1073.87     1139.60     56.93 o 
 -18   6   2       24.97       51.62     25.87 o 
 -17   6   2     1179.39     1262.87     57.13 o 
 -16   6   2      711.32      734.00     34.25 o 
 -15   6   2       96.22       85.58     16.32 o 
 -14   6   2      487.28      477.82     17.98 o 
 -13   6   2      395.24      389.01     18.13 o 
 -12   6   2      269.38      271.18     12.74 o 
 -11   6   2      189.99      211.76     16.85 o 
 -10   6   2        3.35        8.43      4.39 o 
  -9   6   2      221.34      205.22      6.09 o 
  -8   6   2     1134.12     1150.69     19.26 o 
  -7   6   2      981.61     1030.08     43.90 o 
  -6   6   2     5572.88     5538.46    112.30 o 
  -5   6   2     1700.37     1721.59     56.66 o 
  -4   6   2     8356.67     8034.00    174.15 o 
  -3   6   2    13630.00    12806.22    280.73 o 
  -2   6   2      173.89      177.80     10.11 o 
  -1   6   2    21506.04    21453.88    634.79 o 
   0   6   2     8158.01     7221.39    213.97 o 
   1   6   2     4209.98     3853.86    123.21 o 
   2   6   2    16032.70    16067.07    402.86 o 
   3   6   2      374.80      392.96     10.62 o 
   4   6   2     7691.05     7919.48    204.12 o 
   5   6   2     1050.32      981.43     26.05 o 
   6   6   2      247.45      242.31     14.07 o 
   7   6   2     1218.51     1218.09     30.88 o 
   8   6   2        4.28        0.50      4.75 o 
   9   6   2     2620.96     2561.46     70.36 o 
  10   6   2      320.86      297.67     24.34 o 
  11   6   2      346.72      317.61     15.29 o 
  12   6   2     1519.04     1469.78     38.95 o 
  13   6   2      244.00      241.27     14.28 o 
  14   6   2      406.53      366.05     17.44 o 
  15   6   2     1959.20     2041.07     53.90 o 
  16   6   2      716.27      713.81     52.13 o 
  17   6   2      692.25      766.01     32.60 o 
  18   6   2      862.80      822.38     64.63 o 
  19   6   2      331.24      304.12     32.10 o 
 -18   7   2      317.05      274.34     27.97 o 
 -17   7   2        0.89        6.09     18.60 o 
 -16   7   2      282.75      236.29     23.78 o 
 -15   7   2       77.12       82.44     34.06 o 
 -14   7   2      285.96      268.03     21.34 o 
 -13   7   2      318.99      319.15     15.81 o 
 -12   7   2     1196.29     1249.50     29.97 o 
 -11   7   2      739.24      755.48     17.06 o 
 -10   7   2     1715.95     1765.01     30.34 o 
  -9   7   2      730.20      715.69     23.87 o 
  -8   7   2        6.68        7.25      5.78 o 
  -7   7   2     1238.87     1201.67     28.63 o 
  -6   7   2     1294.26     1272.09     40.55 o 
  -5   7   2       90.12       58.10      9.44 o 
  -4   7   2     4683.00     4505.75    127.23 o 
  -3   7   2      809.63      893.90     29.60 o 
  -2   7   2     4232.32     4225.42    163.47 o 
  -1   7   2      888.49     1035.43     41.36 o 
   0   7   2     5442.73     5393.91    190.95 o 
   1   7   2       10.18       33.14     23.94 o 
   2   7   2     2239.49     2244.58     61.34 o 
   3   7   2     2495.21     2556.64     74.55 o 
   4   7   2       38.93       71.52     13.80 o 
   5   7   2     3243.94     3090.15    108.61 o 
   6   7   2     4518.58     4733.54    177.93 o 
   7   7   2        1.60       -1.41      4.99 o 
   8   7   2     5394.28     5405.21    224.79 o 
   9   7   2        4.45        1.26      8.36 o 
  10   7   2       12.13        9.57     10.95 o 
  11   7   2      341.88      344.55     16.03 o 
  12   7   2      244.84      268.73     22.72 o 
  13   7   2       25.84        9.24      9.38 o 
  14   7   2      396.18      430.44     20.53 o 
  15   7   2      159.57      162.22     21.06 o 
  16   7   2       10.83        9.11      9.42 o 
  17   7   2       94.90      120.16     25.11 o 
  18   7   2        6.38        3.37     18.22 o 
 -18   8   2        3.41       34.88     20.91 o 
 -17   8   2      183.77      163.53     25.83 o 
 -16   8   2       64.66       65.44     19.24 o 
 -15   8   2       24.18        3.53     16.38 o 
 -14   8   2       30.56       55.78     20.65 o 
 -13   8   2       41.30       58.76     19.03 o 
 -12   8   2      425.36      390.48     18.05 o 
 -11   8   2      165.29      147.79      9.69 o 
 -10   8   2       33.44       37.56      7.33 o 
  -9   8   2      168.52      168.84     17.03 o 
  -8   8   2      156.75      148.69      9.98 o 
  -7   8   2       95.55      121.63     12.67 o 
  -6   8   2      377.77      366.26     22.26 o 
  -5   8   2      103.27       93.98      6.42 o 
  -4   8   2     3071.08     2745.38    102.17 o 
  -3   8   2     1938.76     1842.85     55.28 o 
  -2   8   2       28.13       32.29      4.57 o 
  -1   8   2     1906.41     1774.39     57.85 o 
   0   8   2     4105.56     4045.58    122.11 o 
   1   8   2      670.13      642.39     24.11 o 
   2   8   2     2955.52     2869.92    109.48 o 
   3   8   2      139.00      143.12      7.09 o 
   4   8   2      320.92      339.15     12.34 o 
   5   8   2      241.44      252.07     10.69 o 
   6   8   2      104.09      116.42     10.10 o 
   7   8   2      339.97      331.25     20.29 o 
   8   8   2      617.23      572.37     18.76 o 
   9   8   2        1.00       -0.56     12.42 o 
  10   8   2      363.04      325.77     24.18 o 
  11   8   2      117.35      122.30     21.08 o 
  12   8   2      182.27      172.40     12.33 o 
  13   8   2       62.82       34.91     11.57 o 
  14   8   2        0.47       11.00     18.98 o 
  15   8   2      265.14      248.55     18.29 o 
  16   8   2       89.63       90.75     16.06 o 
  17   8   2       15.26       36.59     41.38 o 
  18   8   2     1122.50     1185.15     64.60 o 
 -17   9   2      112.55       94.04     65.17 o 
 -16   9   2     1321.17     1308.19     88.16 o 
 -15   9   2      330.06      305.31     30.75 o 
 -14   9   2      304.68      280.67     21.04 o 
 -13   9   2     1931.69     1929.58     65.83 o 
 -12   9   2       26.64       26.56     15.05 o 
 -11   9   2      327.84      291.51     23.89 o 
 -10   9   2      386.27      373.35     13.66 o 
  -9   9   2       21.94       20.21     10.13 o 
  -8   9   2     2513.51     2534.91     60.73 o 
  -7   9   2     4979.16     5049.24    155.64 o 
  -6   9   2      347.21      331.58     13.29 o 
  -5   9   2      638.99      600.71     25.36 o 
  -4   9   2     3321.42     3035.10    122.73 o 
  -3   9   2       62.38      106.07      7.92 o 
  -2   9   2     2742.07     2723.38     81.67 o 
  -1   9   2        1.34        8.94      4.03 o 
   0   9   2     5133.51     5114.55    181.91 o 
   1   9   2     1137.01     1112.37     32.08 o 
   2   9   2      827.26      766.90     32.14 o 
   3   9   2     9494.39     9536.98    324.04 o 
   4   9   2     2449.74     2467.86     89.76 o 
   5   9   2     1524.57     1476.43     40.88 o 
   6   9   2     1269.13     1254.17     44.39 o 
   7   9   2     1902.45     1870.24     59.56 o 
   8   9   2      887.91      825.97     46.01 o 
   9   9   2     2778.22     2624.16     95.56 o 
  10   9   2        2.08       -5.65      7.75 o 
  11   9   2     1110.16     1041.91     32.82 o 
  12   9   2     1192.52     1145.16     36.79 o 
  13   9   2        4.86        0.67      9.44 o 
  14   9   2      179.59      186.33     17.79 o 
  15   9   2       97.02       76.68     14.56 o 
  16   9   2       42.65       33.79     15.57 o 
  17   9   2      288.74      276.22     44.08 o 
 -16  10   2       10.69       -7.45     25.85 o 
 -15  10   2      279.08      291.14     27.43 o 
 -14  10   2      246.88      254.63     23.77 o 
 -13  10   2      104.91      118.08     15.93 o 
 -12  10   2      589.77      614.17     33.15 o 
 -11  10   2     1686.05     1756.63     59.63 o 
 -10  10   2      185.91      197.08     17.26 o 
  -9  10   2     1652.93     1633.31     68.95 o 
  -8  10   2      135.35      147.88     33.82 o 
  -7  10   2     1090.93     1053.40     55.40 o 
  -6  10   2      208.54      211.98     49.21 o 
  -5  10   2      619.65      569.32     40.11 o 
  -4  10   2      594.42      587.73     51.39 o 
  -3  10   2       20.02       37.44      9.20 o 
  -2  10   2       11.00       18.50      7.06 o 
  -1  10   2        5.27        6.06      2.92 o 
   0  10   2       17.28       15.93      3.97 o 
   1  10   2      395.41      393.31     30.14 o 
   2  10   2       41.60       46.25     15.90 o 
   3  10   2      100.33       96.47      7.83 o 
   4  10   2     1228.59     1210.33     58.17 o 
   5  10   2     3046.94     3050.46    150.71 o 
   6  10   2      462.62      465.52     46.66 o 
   7  10   2      969.37      936.74     34.45 o 
   8  10   2      403.62      390.10     22.82 o 
   9  10   2      625.07      548.11     30.73 o 
  10  10   2      972.47      975.78     46.09 o 
  11  10   2      574.47      471.20     25.28 o 
  12  10   2      564.60      526.28     22.77 o 
  13  10   2      738.12      704.95     34.40 o 
  14  10   2        0.64       -2.05     12.65 o 
  15  10   2      211.49      189.55     17.18 o 
  16  10   2       19.66        6.84     23.48 o 
 -15  11   2       11.20       -8.59     16.27 o 
 -14  11   2      191.63      190.32     21.56 o 
 -13  11   2      237.42      258.82     23.80 o 
 -12  11   2        3.69        6.33     13.51 o 
 -11  11   2      617.78      528.90     69.23 o 
 -10  11   2      861.79      824.95     36.24 o 
  -9  11   2     2499.52     2467.03     76.69 o 
  -8  11   2     1272.38     1183.34     49.32 o 
  -7  11   2      498.44      458.39     62.31 o 
  -6  11   2      838.75      814.89     69.77 o 
  -5  11   2      403.76      346.19     50.18 o 
  -4  11   2      256.02      265.89     16.16 o 
  -3  11   2       61.49       79.89     11.21 o 
  -2  11   2      498.72      554.55     26.74 o 
  -1  11   2      106.12       88.87     14.85 o 
   0  11   2      116.88      134.77     13.99 o 
   1  11   2     1095.76     1096.82     36.83 o 
   2  11   2     1695.46     1714.68     71.71 o 
   3  11   2      752.95      672.44     26.70 o 
   4  11   2     1853.40     1688.23    103.33 o 
   5  11   2     5038.04     5097.19    210.12 o 
   6  11   2     1608.27     1583.04     84.96 o 
   7  11   2       44.49       23.83     11.77 o 
   8  11   2      438.53      395.81     24.31 o 
   9  11   2      155.74      149.53     12.86 o 
  10  11   2       28.87       37.61     21.34 o 
  11  11   2       38.66       65.98     13.53 o 
  12  11   2       21.76       28.13     14.90 o 
  13  11   2       24.59        5.55     11.71 o 
  14  11   2        1.84       10.06     18.44 o 
  15  11   2      470.59      388.55     34.50 o 
 -14  12   2     1429.12     1282.61     70.27 o 
 -13  12   2      101.55       63.70     24.12 o 
 -12  12   2     1185.49     1076.03     62.39 o 
 -11  12   2     2106.81     1981.91     72.22 o 
 -10  12   2       13.61       75.43     44.38 o 
  -9  12   2     2111.12     2051.71     70.04 o 
  -8  12   2     1623.71     1692.83    150.57 o 
  -7  12   2        9.13       23.10     23.01 o 
  -6  12   2     3541.27     3384.68    390.09 o 
  -5  12   2        8.36        0.94     12.28 o 
  -4  12   2      480.03      537.11     25.35 o 
  -3  12   2      278.34      328.12     23.81 o 
  -2  12   2       89.40       86.82     12.67 o 
  -1  12   2      408.70      463.18     22.37 o 
   0  12   2      228.55      224.20     19.23 o 
   1  12   2       90.37      105.37      9.56 o 
   2  12   2     2988.11     3221.07    124.73 o 
   3  12   2      346.71      316.67     13.37 o 
   4  12   2     1361.56     1372.64     34.51 o 
   5  12   2      806.98      780.85     40.67 o 
   6  12   2      413.57      386.61     23.49 o 
   7  12   2     3807.35     3827.09    175.43 o 
   8  12   2     1508.33     1540.60     45.94 o 
   9  12   2      785.71      735.58     38.69 o 
  10  12   2     3323.53     3122.05    124.64 o 
  11  12   2       18.45       23.90     14.68 o 
  12  12   2      659.00      617.55     31.56 o 
  13  12   2      412.94      316.45     28.39 o 
  14  12   2       19.37       23.74     14.94 o 
 -13  13   2      358.99      283.49     29.06 o 
 -12  13   2      311.75      235.01     25.46 o 
 -11  13   2       57.04       41.62     32.85 o 
 -10  13   2      788.90      723.06    158.43 o 
  -9  13   2       10.26       20.36     29.19 o 
  -8  13   2      767.60      752.38     38.02 o 
  -7  13   2      269.94      252.82     40.89 o 
  -6  13   2     1213.47     1273.32     49.61 o 
  -5  13   2      973.70     1114.54     42.40 o 
  -4  13   2       42.43       23.86     16.15 o 
  -3  13   2     1130.02     1224.83     43.54 o 
  -2  13   2     1076.62     1198.49     42.35 o 
  -1  13   2       53.38       73.75     13.36 o 
   0  13   2       57.84       78.29     21.05 o 
   1  13   2      550.44      669.82     73.88 o 
   2  13   2      273.14      252.82     21.52 o 
   3  13   2      122.79      110.01     10.05 o 
   4  13   2      533.92      571.41     29.42 o 
   5  13   2       61.51       68.71      9.29 o 
   6  13   2      870.08      738.67     66.08 o 
   7  13   2      115.29       86.14     14.22 o 
   8  13   2      144.75      153.25     26.78 o 
   9  13   2      499.86      430.81     58.80 o 
  10  13   2      326.81      276.02     32.72 o 
  11  13   2      431.21      311.65     37.19 o 
  12  13   2        8.17       42.93     18.13 o 
  13  13   2     1346.52     1238.02     91.38 o 
 -12  14   2      259.30      194.13     25.72 o 
 -11  14   2       14.27       35.95     22.94 o 
 -10  14   2        0.36       42.63     29.13 o 
  -9  14   2      265.52      224.79     42.43 o 
  -8  14   2      100.84       89.73     20.30 o 
  -7  14   2       45.96       52.77     14.89 o 
  -6  14   2       49.51       56.49     14.25 o 
  -5  14   2       27.43       25.34     10.19 o 
  -4  14   2       43.09       77.86     27.28 o 
  -3  14   2        8.94       22.97     16.33 o 
  -2  14   2        0.02       15.54     16.57 o 
  -1  14   2       10.14        4.73     11.29 o 
   0  14   2        0.83      -10.01     10.01 o 
   1  14   2       58.90       55.70     25.52 o 
   2  14   2        3.58        6.36     14.72 o 
   3  14   2       55.60       59.47     15.97 o 
   4  14   2       96.27      103.11     15.82 o 
   5  14   2       40.24       46.50     15.72 o 
   6  14   2        4.70        4.26     13.69 o 
   7  14   2      124.63       97.45     24.58 o 
   8  14   2      491.11      458.11     54.30 o 
   9  14   2       19.76        2.32     28.72 o 
  10  14   2      285.19      263.18     28.72 o 
  11  14   2       10.56       43.93     19.83 o 
 -10  15   2      362.80      270.90     93.27 o 
  -9  15   2       27.01       40.58     15.60 o 
  -8  15   2      992.35     1130.42     64.30 o 
  -7  15   2      164.97      147.16     20.30 o 
  -6  15   2      803.81      972.28     49.32 o 
  -5  15   2     1977.42     2223.20    122.91 o 
  -4  15   2        5.85        4.95     11.95 o 
  -3  15   2      740.75      839.72     40.62 o 
  -2  15   2      971.51     1097.01     47.05 o 
  -1  15   2       26.69       14.81      9.71 o 
   0  15   2      268.30      267.93     21.19 o 
   1  15   2     1293.03     1413.38     54.09 o 
   2  15   2      194.31      232.51     19.88 o 
   3  15   2      142.58      149.21     25.27 o 
   4  15   2      868.85      924.40    103.84 o 
   5  15   2       96.80      122.50     19.21 o 
   6  15   2      369.80      371.25     51.22 o 
   7  15   2      489.72      461.25     36.71 o 
   8  15   2      182.68      213.87     72.92 o 
   9  15   2      420.61      393.21     52.05 o 
  10  15   2       40.84       45.00     18.46 o 
  -7  16   2        8.38       11.28     15.45 o 
  -6  16   2      360.74      399.51     41.34 o 
  -5  16   2        0.24       18.61     36.35 o 
  -4  16   2      232.98      233.31     21.81 o 
  -3  16   2      381.38      457.52     31.87 o 
  -2  16   2       46.21       95.41     25.01 o 
  -1  16   2      571.18      598.38     34.11 o 
   0  16   2      171.94      190.58     22.26 o 
   1  16   2       75.29       75.00     15.07 o 
   2  16   2      541.58      578.76     63.42 o 
   3  16   2        0.37        9.34     14.43 o 
   4  16   2      112.84      121.81     20.01 o 
   5  16   2      179.20      211.25     23.10 o 
   6  16   2        3.23       -0.70     16.80 o 
   7  16   2       18.07       22.03     16.05 o 
  -3  17   2      485.95      517.23     39.52 o 
  -2  17   2       81.92       91.21     20.15 o 
  -1  17   2       74.59      104.45     22.54 o 
   0  17   2        0.45        9.84     18.13 o 
   1  17   2       91.08       56.03     29.34 o 
   2  17   2      467.93      481.38     62.21 o 
   3  17   2        9.50        5.50     13.11 o 
 -20   1   3        2.20       34.75     19.60 o 
 -19   1   3       30.92       37.43     20.13 o 
 -18   1   3       80.74       76.74     19.76 o 
 -17   1   3       12.49       20.75     11.07 o 
 -16   1   3      248.19      257.05     16.81 o 
 -15   1   3        7.13       12.56      8.40 o 
 -14   1   3       62.37       68.72     14.40 o 
 -13   1   3      585.43      631.38     14.31 o 
 -12   1   3      109.78      120.43      6.94 o 
 -11   1   3     2398.05     2532.98     57.57 o 
 -10   1   3     4912.80     5109.11     92.32 o 
  -9   1   3       26.43       34.03      4.70 o 
  -8   1   3    10306.55    10440.72    194.77 o 
  -7   1   3     5954.06     5883.32    115.58 o 
  -6   1   3     2194.01     2054.72     38.18 o 
  -5   1   3    12791.03    12222.21    224.65 o 
  -4   1   3      638.36      654.87      9.31 o 
  -3   1   3    10361.36     9940.08    195.18 o 
  -2   1   3    12519.23    11955.68    136.50 o 
  -1   1   3      554.45      589.57     15.51 o 
   0   1   3      562.10      480.55      8.33 o 
   1   1   3     1467.70     1549.50     21.45 o 
   2   1   3      285.26      265.56      5.33 o 
   3   1   3      236.77      279.69      4.88 o 
   4   1   3      822.88      832.84     12.71 o 
   5   1   3     5037.37     5352.94     67.49 o 
   6   1   3       28.70       34.98      2.93 o 
   7   1   3     1781.81     1765.91     24.34 o 
   8   1   3     2784.49     2871.98     37.99 o 
   9   1   3      413.96      430.20      9.44 o 
  10   1   3       27.02       43.61      6.34 o 
  11   1   3     7521.79     7760.44    142.37 o 
  12   1   3      130.39      139.34     11.73 o 
  13   1   3     3496.38     3710.12     83.12 o 
  14   1   3     5283.09     5250.49    147.33 o 
  15   1   3       29.16       18.63     12.22 o 
  16   1   3     1392.12     1510.66     54.10 o 
  17   1   3      562.44      617.50     30.02 o 
  18   1   3       76.71       64.54     22.41 o 
  19   1   3      242.78      247.17     27.20 o 
 -19   2   3      119.41       99.58     22.04 o 
 -18   2   3       23.17        3.51     17.76 o 
 -17   2   3     1263.22     1440.88     92.28 o 
 -16   2   3      124.93      114.94     13.27 o 
 -15   2   3      179.81      175.41     14.40 o 
 -14   2   3     1197.47     1281.13     30.51 o 
 -13   2   3       19.39       16.79     11.10 o 
 -12   2   3     1548.22     1654.71     37.39 o 
 -11   2   3     4086.77     4432.67     80.03 o 
 -10   2   3     1218.33     1270.83     28.50 o 
  -9   2   3     2376.22     2419.93     63.34 o 
  -8   2   3       20.72       50.62     20.50 o 
  -7   2   3      449.65      433.04      8.58 o 
  -6   2   3     3227.99     3077.83     66.09 o 
  -5   2   3        1.09        4.73      2.22 o 
  -4   2   3     9157.09     9158.22    135.36 o 
  -3   2   3     1004.87      993.21     20.66 o 
  -2   2   3     6970.89     6846.85     86.70 o 
  -1   2   3     1942.18     1939.02     25.20 o 
   0   2   3        9.62       15.98      1.97 o 
   1   2   3     2397.54     2327.39     32.90 o 
   2   2   3     3660.18     3580.52     61.06 o 
   3   2   3     1124.90     1133.16     25.52 o 
   4   2   3     9817.12    10018.22    158.69 o 
   5   2   3      444.64      422.75      7.13 o 
   6   2   3     2033.79     2079.09     35.55 o 
   7   2   3     3607.98     3746.76     51.90 o 
   8   2   3        2.34       12.19      3.19 o 
   9   2   3     1861.27     1945.93     25.69 o 
  10   2   3     1288.09     1296.45     21.01 o 
  11   2   3       20.89       19.84      7.12 o 
  12   2   3     2250.56     2297.82     55.54 o 
  13   2   3      193.06      200.70     16.19 o 
  14   2   3      984.73     1057.99     32.42 o 
  15   2   3     1533.55     1542.98     44.63 o 
  16   2   3       41.14       14.89     15.25 o 
  17   2   3      683.03      678.76     32.07 o 
  18   2   3      188.89      198.56     23.32 o 
  19   2   3       29.77       -8.50     18.32 o 
 -19   3   3      159.06      141.54     23.28 o 
 -18   3   3     1169.74     1206.67     53.85 o 
 -17   3   3      284.60      278.78     21.59 o 
 -16   3   3      194.25      190.81     13.92 o 
 -15   3   3      528.66      551.00     36.60 o 
 -14   3   3      149.29      142.09     14.65 o 
 -13   3   3      356.45      369.38     12.49 o 
 -12   3   3       16.48       44.65     13.15 o 
 -11   3   3      119.37      155.15      9.75 o 
 -10   3   3       34.97       49.15     10.27 o 
  -9   3   3      231.36      238.47     11.57 o 
  -8   3   3     3201.22     3345.26     45.10 o 
  -7   3   3     2499.42     2471.08     45.97 o 
  -6   3   3      447.78      475.10     11.75 o 
  -5   3   3     5249.83     5235.04    104.07 o 
  -4   3   3      691.87      659.79     15.80 o 
  -3   3   3      167.24      141.41      3.89 o 
  -2   3   3      168.37      217.05      4.47 o 
  -1   3   3      126.91      142.52      4.04 o 
   0   3   3      211.01      216.02      6.02 o 
   1   3   3     1183.17     1136.47     17.93 o 
   2   3   3      568.54      601.38     10.01 o 
   3   3   3     4769.78     4691.36    103.39 o 
   4   3   3      114.02       81.28      7.02 o 
   5   3   3    10148.28    11019.29    215.53 o 
   6   3   3     2045.22     2120.20     47.16 o 
   7   3   3      147.52      166.04      6.05 o 
   8   3   3        9.63        3.53      3.75 o 
   9   3   3      218.14      215.16      6.96 o 
  10   3   3     1213.06     1230.21     20.92 o 
  11   3   3        7.77       21.08      8.83 o 
  12   3   3     2603.18     2650.13     50.88 o 
  13   3   3      416.35      371.33     12.78 o 
  14   3   3      216.66      253.04     15.13 o 
  15   3   3      447.97      422.61     20.23 o 
  16   3   3      100.74       79.90     14.70 o 
  17   3   3       71.97       42.72     20.67 o 
  18   3   3       97.58      119.67     34.60 o 
  19   3   3       15.55       23.36     16.68 o 
 -19   4   3      293.49      254.44     40.19 o 
 -18   4   3      291.54      303.24     35.85 o 
 -17   4   3       55.72       57.15     16.85 o 
 -16   4   3      320.33      306.72     17.54 o 
 -15   4   3      561.22      544.59     20.93 o 
 -14   4   3     1024.64     1050.57     59.28 o 
 -13   4   3       78.74       76.27      9.28 o 
 -12   4   3      765.97      815.79     26.63 o 
 -11   4   3       66.18       77.60      7.57 o 
 -10   4   3      462.09      494.72     18.44 o 
  -9   4   3     1297.59     1324.41     33.53 o 
  -8   4   3     1066.54     1074.82     18.01 o 
  -7   4   3     2426.65     2488.28     49.53 o 
  -6   4   3     2229.11     2183.09     37.07 o 
  -5   4   3      886.72      938.02     26.84 o 
  -4   4   3     6757.18     6221.21    150.45 o 
  -3   4   3      896.04      900.04     18.85 o 
  -2   4   3     4202.55     3946.55     72.40 o 
  -1   4   3     6640.92     6540.64    140.18 o 
   0   4   3      759.54      751.91     14.64 o 
   1   4   3     4619.08     4451.62     61.64 o 
   2   4   3     2963.74     2926.96     42.64 o 
   3   4   3        4.84       12.50      3.65 o 
   4   4   3     3299.48     3301.09     90.23 o 
   5   4   3     1654.13     1710.79     42.01 o 
   6   4   3      223.24      215.25      7.83 o 
   7   4   3     1592.11     1535.26     26.97 o 
   8   4   3      430.60      450.69     14.34 o 
   9   4   3      770.78      768.61     17.52 o 
  10   4   3     1232.05     1234.95     24.42 o 
  11   4   3      275.90      267.90     10.35 o 
  12   4   3      340.52      322.21     14.61 o 
  13   4   3      259.53      241.34     11.22 o 
  14   4   3      759.80      764.09     31.49 o 
  15   4   3     1072.16     1106.83     34.83 o 
  16   4   3       74.30      129.95     21.51 o 
  17   4   3      938.10      902.80     56.48 o 
  18   4   3      156.46      156.63     51.70 o 
  19   4   3      350.68      381.66     31.72 o 
 -19   5   3     1123.81     1087.67     53.78 o 
 -18   5   3      752.72      849.80     46.74 o 
 -17   5   3       41.58       34.12     12.44 o 
 -16   5   3     2053.88     2195.96     64.62 o 
 -15   5   3      740.63      714.89     31.88 o 
 -14   5   3      949.71     1053.98     43.84 o 
 -13   5   3     2910.77     3099.60     80.25 o 
 -12   5   3      142.07      150.76     11.85 o 
 -11   5   3      697.20      684.03     16.66 o 
 -10   5   3        9.87       11.90      6.02 o 
  -9   5   3      571.80      618.11     18.29 o 
  -8   5   3      295.57      323.77     14.92 o 
  -7   5   3       19.90       25.54      4.28 o 
  -6   5   3       43.47       47.45      3.48 o 
  -5   5   3      133.58      136.22      4.79 o 
  -4   5   3      757.67      774.36     18.92 o 
  -3   5   3     4278.55     4327.91     91.82 o 
  -2   5   3     5171.05     5207.05     75.28 o 
  -1   5   3       20.52       15.00      2.95 o 
   0   5   3     7344.72     6748.12    206.58 o 
   1   5   3     2692.99     2692.61     48.49 o 
   2   5   3     5116.81     5277.09     84.25 o 
   3   5   3    10764.09    10534.08    157.31 o 
   4   5   3     8620.02     9125.86    183.72 o 
   5   5   3     3085.97     2945.73     67.22 o 
   6   5   3     6854.79     6855.08    196.78 o 
   7   5   3      318.08      318.75     19.24 o 
   8   5   3     6508.77     6936.52    237.72 o 
   9   5   3      108.93      116.99     10.03 o 
  10   5   3      366.67      423.76     19.12 o 
  11   5   3      282.78      245.41     11.05 o 
  12   5   3       56.37       51.92     14.84 o 
  13   5   3     2261.69     2094.47     46.56 o 
  14   5   3       56.30       76.71     18.39 o 
  15   5   3      545.39      548.92     25.21 o 
  16   5   3       19.91       34.14     15.22 o 
  17   5   3       33.75       69.07     30.39 o 
  18   5   3      666.80      700.52     34.13 o 
 -18   6   3       12.96       47.48     23.36 o 
 -17   6   3      144.58      148.87     15.46 o 
 -16   6   3       27.76       57.09     16.11 o 
 -15   6   3        4.78       27.13     11.87 o 
 -14   6   3      105.25      111.94     32.68 o 
 -13   6   3      864.04      854.99     38.85 o 
 -12   6   3       18.18       11.71      6.10 o 
 -11   6   3      490.94      497.78     19.83 o 
 -10   6   3     1024.58     1069.59     36.26 o 
  -9   6   3      246.62      268.78     11.58 o 
  -8   6   3       13.61       27.54     11.35 o 
  -7   6   3        8.06       25.37      5.06 o 
  -6   6   3       74.91      115.32     23.46 o 
  -5   6   3        6.82        6.54      3.85 o 
  -4   6   3       19.29       29.26      4.38 o 
  -3   6   3      948.84      994.59     22.37 o 
  -2   6   3      632.48      633.20     12.77 o 
  -1   6   3      113.25      147.63      6.37 o 
   0   6   3        1.79       11.78      4.94 o 
   1   6   3     1110.76     1158.87     40.22 o 
   2   6   3        9.29       19.66      5.45 o 
   3   6   3      991.45     1047.54     21.21 o 
   4   6   3      124.67      110.12     10.93 o 
   5   6   3       49.02       49.71      6.05 o 
   6   6   3      295.67      270.72      8.99 o 
   7   6   3      257.51      276.34     10.10 o 
   8   6   3      452.24      423.56     18.67 o 
   9   6   3      127.57      112.32     12.28 o 
  10   6   3       13.15       22.71      9.77 o 
  11   6   3      143.50      160.85     13.93 o 
  12   6   3        4.71       11.38      9.39 o 
  13   6   3       16.57       20.88     15.01 o 
  14   6   3       27.00       23.12     11.32 o 
  15   6   3       18.06       36.39     11.81 o 
  16   6   3        4.93       32.88     22.80 o 
  17   6   3      153.84      152.77     31.86 o 
  18   6   3        8.71       26.59     18.23 o 
 -18   7   3      602.33      593.46     35.03 o 
 -17   7   3      137.34      127.25     26.31 o 
 -16   7   3     2528.37     2625.64    101.02 o 
 -15   7   3     1033.91     1039.83     39.40 o 
 -14   7   3      221.77      249.47     66.60 o 
 -13   7   3     2245.91     2395.28     97.13 o 
 -12   7   3      306.46      272.46     20.35 o 
 -11   7   3      292.66      302.95     13.86 o 
 -10   7   3      394.56      418.82     24.59 o 
  -9   7   3       27.07       24.56      7.57 o 
  -8   7   3      538.23      549.16     23.01 o 
  -7   7   3       28.13       39.19      5.85 o 
  -6   7   3      720.72      705.07     14.15 o 
  -5   7   3       16.80       21.09      5.32 o 
  -4   7   3      167.45      210.04     18.85 o 
  -3   7   3       64.99       53.83      4.06 o 
  -2   7   3      196.47      152.93      6.40 o 
  -1   7   3      830.79      897.45     19.16 o 
   0   7   3     6390.73     6215.54    208.23 o 
   1   7   3     3327.89     3182.82    106.31 o 
   2   7   3     2740.34     2784.53    110.75 o 
   3   7   3    14735.45    15431.83    510.70 o 
   4   7   3      552.95      534.90     24.28 o 
   5   7   3     4223.13     4350.30    108.71 o 
   6   7   3     4051.61     4078.77    128.28 o 
   7   7   3     1945.43     1884.68     85.05 o 
   8   7   3      375.00      376.84     16.98 o 
   9   7   3      656.55      615.65     21.74 o 
  10   7   3     1337.11     1196.25     51.33 o 
  11   7   3     1009.96      898.53     33.74 o 
  12   7   3       25.49       23.09     11.59 o 
  13   7   3      186.60      214.72     20.63 o 
  14   7   3      159.01      175.51     26.05 o 
  15   7   3      491.86      469.91     21.54 o 
  16   7   3      239.91      204.95     25.50 o 
  17   7   3       25.33       18.60     13.83 o 
  18   7   3      292.91      277.32     47.79 o 
 -17   8   3      656.65      614.13     36.12 o 
 -16   8   3       12.06        9.15     24.85 o 
 -15   8   3     1048.18     1078.49     56.17 o 
 -14   8   3       22.78       24.92     12.94 o 
 -13   8   3       40.99       24.43     10.64 o 
 -12   8   3     2911.38     3153.94    112.01 o 
 -11   8   3       95.61       91.95     14.28 o 
 -10   8   3     2127.78     2112.73     53.81 o 
  -9   8   3     2822.53     2974.10     67.37 o 
  -8   8   3       24.03       26.87      8.16 o 
  -7   8   3     2093.36     2091.30     63.19 o 
  -6   8   3      736.01      690.64     27.39 o 
  -5   8   3      789.70      769.93     29.00 o 
  -4   8   3     2166.16     2196.57     65.95 o 
  -3   8   3     1626.40     1572.55     43.15 o 
  -2   8   3      200.66      201.37      9.05 o 
  -1   8   3      991.94      931.35     25.61 o 
   0   8   3     1530.43     1533.69     52.62 o 
   1   8   3     1190.31     1104.27     41.01 o 
   2   8   3     2833.14     2752.95    104.40 o 
   3   8   3      335.15      314.16     13.46 o 
   4   8   3     4908.72     5291.78    160.91 o 
   5   8   3      277.73      249.89     16.42 o 
   6   8   3     5118.25     5417.12    157.77 o 
   7   8   3     1369.58     1273.97     36.02 o 
   8   8   3      288.44      274.37     21.50 o 
   9   8   3     4907.22     4706.25    164.21 o 
  10   8   3      981.76      921.36     43.53 o 
  11   8   3      903.21      907.80     33.38 o 
  12   8   3     1852.79     1794.99     56.22 o 
  13   8   3      324.98      278.11     16.94 o 
  14   8   3      510.24      514.10     30.06 o 
  15   8   3      516.90      498.46     32.49 o 
  16   8   3       87.70       70.00     17.14 o 
  17   8   3      182.61      159.78     19.93 o 
 -17   9   3        2.49       -4.21     16.93 o 
 -16   9   3       75.01      104.94     22.16 o 
 -15   9   3      133.54      168.68     20.88 o 
 -14   9   3      145.01      141.72     20.45 o 
 -13   9   3        1.06        5.56     15.36 o 
 -12   9   3      162.97      166.07     40.45 o 
 -11   9   3       73.81       79.72     16.96 o 
 -10   9   3      122.63      104.97     24.50 o 
  -9   9   3      111.38       94.46      9.36 o 
  -8   9   3     1602.48     1582.71     45.71 o 
  -7   9   3      716.01      679.56     42.01 o 
  -6   9   3       78.77       89.14     11.79 o 
  -5   9   3     1261.32     1153.59     77.49 o 
  -4   9   3      356.42      360.00     18.53 o 
  -3   9   3      349.94      347.61     12.33 o 
  -2   9   3       44.18       26.08      4.84 o 
  -1   9   3      235.82      259.52     10.70 o 
   0   9   3      586.64      654.87     29.63 o 
   1   9   3       45.97       49.06      6.21 o 
   2   9   3       86.06       71.65      6.99 o 
   3   9   3      164.96      153.31     10.85 o 
   4   9   3       99.23       86.43     10.55 o 
   5   9   3       14.81       11.24     26.47 o 
   6   9   3      450.60      451.56     23.75 o 
   7   9   3     1975.15     1879.36     73.11 o 
   8   9   3      304.61      260.62     33.69 o 
   9   9   3      144.60      108.64     16.58 o 
  10   9   3       40.26       36.39     11.26 o 
  11   9   3      446.64      416.24     24.86 o 
  12   9   3      822.20      754.93     26.97 o 
  13   9   3      481.46      483.00     24.03 o 
  14   9   3      678.84      645.23     41.86 o 
  15   9   3       22.81       28.18     14.28 o 
  16   9   3        7.04       24.15     17.66 o 
 -16  10   3        4.44       41.15     29.62 o 
 -15  10   3      513.22      516.90     39.90 o 
 -14  10   3      344.93      353.12     29.38 o 
 -13  10   3     1508.97     1448.18     72.21 o 
 -12  10   3      384.08      364.14     21.84 o 
 -11  10   3       12.08        4.23     13.93 o 
 -10  10   3     1220.38     1179.54     79.76 o 
  -9  10   3      811.68      834.16     37.07 o 
  -8  10   3      145.15      140.19     23.67 o 
  -7  10   3      120.11       89.92     16.37 o 
  -6  10   3     2352.73     2192.81    147.10 o 
  -5  10   3       29.88       39.61      8.08 o 
  -4  10   3      458.06      450.60     17.18 o 
  -3  10   3     1245.08     1241.83     46.96 o 
  -2  10   3      116.90      116.92      8.54 o 
  -1  10   3      986.62     1101.45     55.13 o 
   0  10   3      954.20      968.26     26.70 o 
   1  10   3       77.86       84.04      7.64 o 
   2  10   3     1562.84     1483.33     84.31 o 
   3  10   3       95.08       99.30     18.20 o 
   4  10   3     1164.06     1162.30     67.88 o 
   5  10   3       44.64       38.00      9.98 o 
   6  10   3      681.55      677.34     28.96 o 
   7  10   3     2733.85     2718.85    117.40 o 
   8  10   3      147.51      156.75     11.54 o 
   9  10   3     3431.96     3357.99    138.28 o 
  10  10   3      387.12      394.17     26.31 o 
  11  10   3      805.90      742.56     28.31 o 
  12  10   3     1034.77      998.61     34.04 o 
  13  10   3       18.47       24.44     12.97 o 
  14  10   3       86.80       58.01     14.83 o 
  15  10   3      249.06      211.87     23.12 o 
 -15  11   3       90.68       93.12     24.55 o 
 -14  11   3      153.84      148.02     31.27 o 
 -13  11   3      371.86      336.59     31.44 o 
 -12  11   3        0.41       29.73     16.19 o 
 -11  11   3      332.67      302.29     34.87 o 
 -10  11   3      532.02      466.80     29.01 o 
  -9  11   3      176.35      124.62     31.34 o 
  -8  11   3     2402.58     2244.88    308.18 o 
  -7  11   3     1405.83     1333.83    123.72 o 
  -6  11   3      997.99     1046.94     73.52 o 
  -5  11   3     2829.86     3123.79    279.29 o 
  -4  11   3      578.36      553.60     24.27 o 
  -3  11   3     1378.64     1472.65     68.30 o 
  -2  11   3     1321.46     1416.25     40.57 o 
  -1  11   3       98.02       76.92      7.46 o 
   0  11   3     2299.78     2525.48    101.99 o 
   1  11   3      461.86      500.14     32.60 o 
   2  11   3       22.10       26.11      6.45 o 
   3  11   3      558.62      537.10     41.40 o 
   4  11   3        4.51        7.43      7.79 o 
   5  11   3      142.05      106.01     18.70 o 
   6  11   3      125.12      125.01     20.38 o 
   7  11   3      163.25      174.31     16.87 o 
   8  11   3     1830.04     1757.92     71.30 o 
   9  11   3      236.12      224.85     16.90 o 
  10  11   3      773.83      762.26     40.25 o 
  11  11   3     2074.73     2017.54     81.72 o 
  12  11   3      120.28      123.62     17.90 o 
  13  11   3      817.96      738.05     33.09 o 
  14  11   3      463.21      377.38     24.31 o 
 -14  12   3       51.41       44.97     18.59 o 
 -13  12   3      254.03      255.87     27.93 o 
 -12  12   3       40.78       31.77     26.02 o 
 -11  12   3      207.75      176.74     24.10 o 
 -10  12   3      124.33      133.92     20.41 o 
  -9  12   3       11.63       -1.19     24.40 o 
  -8  12   3        0.83       10.05     53.35 o 
  -7  12   3      493.11      496.14     41.99 o 
  -6  12   3      386.11      378.47     35.99 o 
  -5  12   3      101.75       98.09     11.58 o 
  -4  12   3      315.95      363.47     21.73 o 
  -3  12   3      276.07      314.95     21.75 o 
  -2  12   3     2022.06     2127.08     54.90 o 
  -1  12   3       15.70       22.03      8.54 o 
   0  12   3     1162.75     1227.67     34.19 o 
   1  12   3       87.95      103.70     11.01 o 
   2  12   3       14.87       17.44      9.11 o 
   3  12   3       23.83       18.39      8.01 o 
   4  12   3        0.35       -7.36      7.36 o 
   5  12   3      208.35      215.79     17.36 o 
   6  12   3      266.89      257.07     16.05 o 
   7  12   3       23.54       26.65      9.38 o 
   8  12   3      464.16      410.03     50.67 o 
   9  12   3      194.20      210.36     17.84 o 
  10  12   3       16.50       12.03     16.03 o 
  11  12   3      415.96      422.09     24.87 o 
  12  12   3        0.11       10.85     13.71 o 
  13  12   3       45.13       98.15     32.98 o 
 -12  13   3       14.02        9.73     22.55 o 
 -11  13   3      232.23      202.53     22.86 o 
 -10  13   3      850.00      741.32    126.01 o 
  -9  13   3        2.68       15.27     13.96 o 
  -8  13   3     1510.70     1751.02    133.23 o 
  -7  13   3      682.10      738.12     55.46 o 
  -6  13   3     1081.13     1231.78    110.29 o 
  -5  13   3     1354.85     1559.57     58.48 o 
  -4  13   3       58.66       65.10     13.04 o 
  -3  13   3     1037.67     1093.39     44.59 o 
  -2  13   3     1416.21     1506.53     53.79 o 
  -1  13   3      103.10       90.90     11.18 o 
   0  13   3      437.79      482.79     19.83 o 
   1  13   3      699.32      736.01     35.11 o 
   2  13   3     1015.80     1054.98     43.75 o 
   3  13   3       35.69       75.90     30.61 o 
   4  13   3      206.05      218.30     17.99 o 
   5  13   3      404.26      409.80     29.29 o 
   6  13   3      178.31      182.90     13.78 o 
   7  13   3       96.21       67.05     16.36 o 
   8  13   3      648.37      600.03     98.04 o 
   9  13   3       52.36       53.39     16.34 o 
  10  13   3       42.73       13.41     24.73 o 
  11  13   3      454.37      408.16     50.49 o 
  12  13   3       50.10       81.48     19.20 o 
 -11  14   3      658.37      491.19     88.81 o 
 -10  14   3       17.61       21.91     16.80 o 
  -9  14   3      907.10     1023.69    158.51 o 
  -8  14   3      427.41      435.77     29.77 o 
  -7  14   3     1057.72     1044.76    145.24 o 
  -6  14   3      279.92      268.86     23.49 o 
  -5  14   3      965.25      979.83     40.70 o 
  -4  14   3     1904.10     2030.71     68.42 o 
  -3  14   3       35.75       31.55     15.25 o 
  -2  14   3     1817.24     2069.50     94.09 o 
  -1  14   3     1633.10     1802.87     64.56 o 
   0  14   3       53.94       47.10     12.71 o 
   1  14   3     3349.13     3554.97     87.45 o 
   2  14   3      614.92      659.64     27.17 o 
   3  14   3      291.17      315.79     16.41 o 
   4  14   3      966.66     1036.76     88.48 o 
   5  14   3      146.32      125.34     28.99 o 
   6  14   3       37.44       39.53     18.98 o 
   7  14   3      498.51      523.23     78.00 o 
   8  14   3      242.50      211.52     26.28 o 
   9  14   3        5.84        2.04     16.92 o 
  10  14   3      314.17      235.74     24.75 o 
  -9  15   3       35.71       43.48     21.27 o 
  -8  15   3       45.09       50.15     19.68 o 
  -7  15   3       60.31       99.45     51.83 o 
  -6  15   3       42.57       27.79     14.26 o 
  -5  15   3       49.48       44.07     12.72 o 
  -4  15   3       80.27       56.46     34.81 o 
  -3  15   3      210.68      233.32     37.97 o 
  -2  15   3       74.85       70.56     38.05 o 
  -1  15   3       81.13       84.17     19.36 o 
   0  15   3      126.38      138.71     18.79 o 
   1  15   3       39.77       33.63     16.67 o 
   2  15   3      336.22      304.00     59.60 o 
   3  15   3      611.07      658.37     39.48 o 
   4  15   3       46.30       81.51     15.31 o 
   5  15   3        1.31       27.53     25.73 o 
   6  15   3       38.90       39.42    122.91 o 
   7  15   3      124.21      141.68     19.28 o 
   8  15   3       65.60       90.68     24.87 o 
  -6  16   3      152.54      153.32     49.82 o 
  -5  16   3       42.80       22.38     26.92 o 
  -4  16   3      713.65      759.31     43.82 o 
  -3  16   3       79.04       73.19     15.75 o 
  -2  16   3     1086.63     1110.16     53.05 o 
  -1  16   3      335.90      362.72     26.42 o 
   0  16   3      319.40      311.33     28.07 o 
   1  16   3      661.32      756.32     48.78 o 
   2  16   3      100.05       92.10     15.53 o 
   3  16   3      116.64      197.03     44.67 o 
   4  16   3      302.87      304.83     48.96 o 
   5  16   3       83.73       81.27     22.93 o 
 -19   0   4      782.83      802.24     61.22 o 
 -18   0   4       10.38        6.94     30.31 o 
 -17   0   4      150.81      153.70     20.87 o 
 -16   0   4      190.16      203.79     16.35 o 
 -15   0   4      531.58      523.47     42.70 o 
 -14   0   4       13.84      158.22    257.81 o 
 -13   0   4      131.17      136.86     11.81 o 
 -12   0   4      356.47      370.73     12.22 o 
 -11   0   4      220.46      184.66     11.27 o 
 -10   0   4      295.30      296.47     11.94 o 
  -9   0   4       26.61       24.23      6.08 o 
  -8   0   4      119.21      126.27     12.33 o 
  -7   0   4     2001.08     2008.57     89.62 o 
  -6   0   4      869.30      776.16     29.26 o 
  -5   0   4     3734.14     3837.06    123.86 o 
  -3   0   4      102.64      107.41      8.17 o 
  -2   0   4     4338.64     3660.48     91.40 o 
  -1   0   4     8169.66     8233.09    235.06 o 
   0   0   4      857.94      794.11     19.22 o 
   1   0   4     7518.10     7486.20    190.56 o 
   2   0   4     4553.90     4677.58     81.78 o 
   3   0   4     2398.89     2548.15     53.45 o 
   4   0   4    11152.45    11741.56    218.13 o 
   5   0   4     2400.65     2664.42     51.35 o 
   6   0   4     1211.42     1195.05     22.87 o 
   7   0   4       48.03       65.14      8.82 o 
   8   0   4     1070.71     1130.11     35.87 o 
   9   0   4      117.31      117.72     11.45 o 
  10   0   4     2591.24     2668.98     77.12 o 
  11   0   4     3151.44     3267.16     86.96 o 
  12   0   4      981.48     1067.57     37.73 o 
  13   0   4       65.74       91.28     13.17 o 
  14   0   4     1661.92     1741.77     77.65 o 
  15   0   4      781.58      685.20     46.78 o 
  16   0   4       75.32       65.82     20.95 o 
  17   0   4     1670.03     1646.18    103.84 o 
  18   0   4      550.50      532.02     51.58 o 
  19   0   4      518.39      529.04     52.85 o 
 -19   1   4      173.94      183.40     21.76 o 
 -18   1   4      532.71      554.45     64.75 o 
 -17   1   4      273.49      261.59     18.71 o 
 -16   1   4        6.58        5.37      9.81 o 
 -15   1   4       20.43       15.71      8.95 o 
 -14   1   4      190.48      212.05     15.68 o 
 -13   1   4      703.38      722.81     16.76 o 
 -12   1   4      605.93      615.10     19.20 o 
 -11   1   4      663.84      684.81     22.49 o 
 -10   1   4      318.36      344.16      8.58 o 
  -9   1   4       96.81      100.26      4.61 o 
  -8   1   4      882.74      894.21     21.95 o 
  -7   1   4      324.59      334.03     10.33 o 
  -6   1   4      427.66      436.46     11.34 o 
  -5   1   4     1990.49     2004.88     34.29 o 
  -4   1   4     5298.80     5360.84     95.51 o 
  -3   1   4     6264.06     6313.57    106.00 o 
  -2   1   4     2965.27     2985.25     46.42 o 
  -1   1   4      811.96      775.47     11.57 o 
   0   1   4     1122.42     1078.20     20.94 o 
   1   1   4        8.82       15.35      3.08 o 
   2   1   4      842.80      807.09     17.68 o 
   3   1   4      489.73      477.38     10.23 o 
   4   1   4      414.43      440.87      8.48 o 
   5   1   4     4208.63     4681.17     70.52 o 
   6   1   4        7.55       14.91      3.28 o 
   7   1   4     1003.40     1063.50     15.71 o 
   8   1   4      938.95      977.88     15.45 o 
   9   1   4      481.79      488.91     15.52 o 
  10   1   4      210.97      216.62     12.87 o 
  11   1   4      552.70      536.13     20.49 o 
  12   1   4     2456.63     2568.52     59.58 o 
  13   1   4      423.95      469.94     21.32 o 
  14   1   4       41.53       44.57     11.56 o 
  15   1   4       35.71       46.90     16.35 o 
  16   1   4      111.42       98.00     21.62 o 
  17   1   4      118.17      202.32     39.52 o 
  18   1   4      413.16      502.40     32.73 o 
 -19   2   4       97.15       56.71     39.40 o 
 -18   2   4      656.38      685.53     35.32 o 
 -17   2   4      177.56      163.58     16.55 o 
 -16   2   4        0.18        8.26     12.48 o 
 -15   2   4       55.15       66.50     17.95 o 
 -14   2   4       74.60       80.19     11.30 o 
 -13   2   4       78.83       81.35      7.78 o 
 -12   2   4     1097.67     1189.05     26.48 o 
 -11   2   4       79.42       92.23      7.44 o 
 -10   2   4       82.68       92.49      8.25 o 
  -9   2   4       26.92       21.08      4.35 o 
  -8   2   4       42.25       44.61      3.55 o 
  -7   2   4      712.39      730.14     17.71 o 
  -6   2   4      892.82      944.75     19.60 o 
  -5   2   4      293.13      284.78      7.93 o 
  -4   2   4      140.91      212.10      5.71 o 
  -3   2   4     4069.44     4111.10     54.35 o 
  -2   2   4     7264.54     7303.34     86.74 o 
  -1   2   4     9547.23     9182.88    115.43 o 
   0   2   4        5.01       16.51      8.48 o 
   1   2   4     4433.72     4310.82     50.25 o 
   2   2   4     2060.84     2049.87     31.55 o 
   3   2   4      830.67      837.63     17.28 o 
   4   2   4      327.22      419.55     12.32 o 
   5   2   4      353.17      323.61      6.82 o 
   6   2   4      226.88      240.75      6.44 o 
   7   2   4     1447.25     1503.94     19.41 o 
   8   2   4      621.40      626.12     13.60 o 
   9   2   4        4.27       16.29      4.22 o 
  10   2   4       82.55       87.65     11.31 o 
  11   2   4      152.60      139.65     11.02 o 
  12   2   4      117.28       97.16     11.56 o 
  13   2   4       57.48       68.53     11.11 o 
  14   2   4      425.18      433.84     19.97 o 
  15   2   4     1162.54     1194.30     38.42 o 
  16   2   4       25.61       13.25     21.16 o 
  17   2   4      882.77      858.28     45.19 o 
  18   2   4      771.49      789.34     47.00 o 
 -19   3   4      624.00      600.46     36.55 o 
 -18   3   4       75.52       71.12     23.10 o 
 -17   3   4      127.39      145.96     15.79 o 
 -16   3   4      766.83      815.12     61.81 o 
 -15   3   4        1.10       14.47     11.01 o 
 -14   3   4     1106.18     1275.94    197.70 o 
 -13   3   4     1032.57     1121.92     27.03 o 
 -12   3   4       11.41       16.57      5.45 o 
 -11   3   4     2060.30     2242.56     54.20 o 
 -10   3   4       34.18       25.78      6.75 o 
  -9   3   4      135.06      146.16      6.56 o 
  -8   3   4     2487.34     2498.83     48.32 o 
  -7   3   4      341.73      337.30      7.32 o 
  -6   3   4      983.74      977.70     26.30 o 
  -5   3   4     1822.36     1661.70     35.91 o 
  -4   3   4       60.09       50.10      5.94 o 
  -3   3   4     2644.59     2283.57    133.13 o 
  -2   3   4      459.58      415.12     11.79 o 
  -1   3   4     1213.12     1196.45     17.42 o 
   0   3   4     2997.53     2860.89     63.74 o 
   1   3   4       53.79       64.29      5.54 o 
   2   3   4     6842.26     6909.02    103.89 o 
   3   3   4     4549.52     4817.63    100.93 o 
   4   3   4     1095.73     1078.49     24.14 o 
   5   3   4     4422.22     4380.32    120.90 o 
   6   3   4       84.95       71.15      4.81 o 
   7   3   4     2910.53     2917.47     66.50 o 
   8   3   4     2450.85     2554.22     48.47 o 
   9   3   4       22.29       26.12      4.70 o 
  10   3   4      185.54      187.51      7.67 o 
  11   3   4     3652.14     3815.54     73.20 o 
  12   3   4        8.29        4.01     10.59 o 
  13   3   4     2816.20     2766.41     67.38 o 
  14   3   4      197.60      229.51     20.69 o 
  15   3   4      648.37      663.96     25.94 o 
  16   3   4      191.44      197.88     17.20 o 
  17   3   4       55.16       73.00     15.76 o 
  18   3   4      290.64      335.00     60.17 o 
 -18   4   4       39.69       35.97     14.60 o 
 -17   4   4       36.32       28.10     16.90 o 
 -16   4   4       77.79       86.55     14.04 o 
 -15   4   4      725.00      743.09     36.90 o 
 -14   4   4      650.61      649.56     24.43 o 
 -13   4   4      312.32      293.99     30.39 o 
 -12   4   4     2446.26     2513.74     54.53 o 
 -11   4   4      384.12      406.23     13.43 o 
 -10   4   4     3389.17     3549.49     69.46 o 
  -9   4   4     1123.52     1200.22     24.74 o 
  -8   4   4        3.19        9.19      4.03 o 
  -7   4   4      553.28      597.94     21.00 o 
  -6   4   4      173.29      194.30      8.16 o 
  -5   4   4       18.30       14.22      5.15 o 
  -4   4   4      331.16      367.50      9.53 o 
  -3   4   4      745.14      728.05     11.62 o 
  -2   4   4      388.64      411.25      7.80 o 
  -1   4   4      502.33      504.99     12.01 o 
   0   4   4      819.43      800.00     19.52 o 
   1   4   4      143.08      166.85      5.93 o 
   2   4   4      766.88      886.31     15.42 o 
   3   4   4     1400.04     1435.20     32.76 o 
   4   4   4     1527.71     1473.14     32.54 o 
   5   4   4       59.54       69.21      5.36 o 
   6   4   4     2033.22     2055.05     40.16 o 
   7   4   4     3968.36     4181.49    113.92 o 
   8   4   4      191.97      184.68      7.53 o 
   9   4   4     2142.41     2095.65     36.17 o 
  10   4   4     4085.76     4102.40     68.25 o 
  11   4   4      174.83      202.94     10.14 o 
  12   4   4     1645.61     1550.85     36.81 o 
  13   4   4       27.42       46.43     11.98 o 
  14   4   4      192.20      199.81     17.34 o 
  15   4   4        9.43        2.68     16.51 o 
  16   4   4      141.95      132.94     17.34 o 
  17   4   4        5.28       15.30     16.81 o 
  18   4   4      118.03      125.56     17.25 o 
 -18   5   4       58.61       68.69     17.85 o 
 -17   5   4      380.19      360.57     23.10 o 
 -16   5   4      204.27      214.50     16.34 o 
 -15   5   4        1.98       20.09     10.07 o 
 -14   5   4      424.71      492.42     24.73 o 
 -13   5   4      115.75      136.72     23.09 o 
 -12   5   4        7.52       21.63      7.89 o 
 -11   5   4       55.97       61.71      6.74 o 
 -10   5   4      979.64      998.20     30.65 o 
  -9   5   4       95.52      100.16     11.07 o 
  -8   5   4      504.75      497.78     15.69 o 
  -7   5   4      758.19      748.76     25.40 o 
  -6   5   4      398.87      374.20      9.91 o 
  -5   5   4      571.57      569.98     22.01 o 
  -4   5   4       95.85      104.72      5.17 o 
  -3   5   4     1051.67     1127.63     21.60 o 
  -2   5   4       93.64       81.35      4.29 o 
  -1   5   4     1303.68     1373.00     31.13 o 
   0   5   4     2303.16     2236.26     71.65 o 
   1   5   4      495.78      528.80     14.51 o 
   2   5   4     4448.87     4491.53     86.70 o 
   3   5   4       25.52       20.68      4.08 o 
   4   5   4      667.93      667.49     18.04 o 
   5   5   4     1203.31     1189.86     30.69 o 
   6   5   4      127.41      117.15      6.43 o 
   7   5   4     1324.22     1371.04     29.95 o 
   8   5   4      600.53      599.40     17.93 o 
   9   5   4       21.60       55.59     13.62 o 
  10   5   4      925.82      910.43     20.27 o 
  11   5   4       28.04       21.89      5.51 o 
  12   5   4        5.48        7.08      9.64 o 
  13   5   4        9.21       -0.47     11.25 o 
  14   5   4       28.47       33.61     12.14 o 
  15   5   4        5.32       26.89     18.86 o 
  16   5   4        9.50       42.15     14.25 o 
  17   5   4        5.69       -0.32     16.16 o 
  18   5   4      137.51       96.66     22.95 o 
 -17   6   4      473.40      425.14     27.72 o 
 -16   6   4       25.87       32.48     11.82 o 
 -15   6   4     1827.30     1940.93     65.39 o 
 -14   6   4     1524.57     1647.93     58.12 o 
 -13   6   4     1512.50     1556.32     73.84 o 
 -12   6   4     4640.77     4976.31    117.22 o 
 -11   6   4      281.60      273.24     19.11 o 
 -10   6   4     2743.26     2779.14     90.35 o 
  -9   6   4     3706.41     3844.35    143.20 o 
  -8   6   4      135.21      146.70      6.89 o 
  -7   6   4     1999.94     1956.01     49.44 o 
  -6   6   4     1293.42     1301.76     29.45 o 
  -5   6   4     2218.37     2295.86     49.90 o 
  -4   6   4      725.17      756.07     19.14 o 
  -3   6   4       70.65       52.15      6.70 o 
  -2   6   4     3146.49     3276.37     46.96 o 
  -1   6   4      761.36      843.70     23.71 o 
   0   6   4      963.60      904.65     27.28 o 
   1   6   4     1583.14     1555.45     45.80 o 
   2   6   4        6.02       11.69      9.82 o 
   3   6   4     1549.22     1505.00     33.20 o 
   4   6   4     7644.11     7973.53    167.05 o 
   5   6   4      191.50      189.11      8.12 o 
   6   6   4     8499.62     9030.88    242.88 o 
   7   6   4     2535.21     2443.97     45.12 o 
   8   6   4       21.12       18.19      8.77 o 
   9   6   4     6226.56     6288.36    119.85 o 
  10   6   4     1184.28     1187.30     29.03 o 
  11   6   4     1454.06     1407.78     37.32 o 
  12   6   4     1556.62     1521.05     58.91 o 
  13   6   4        8.98       12.40     10.30 o 
  14   6   4      682.15      709.18     27.65 o 
  15   6   4       23.21       30.15     14.42 o 
  16   6   4      436.37      443.19     24.86 o 
  17   6   4      104.05       68.05     14.93 o 
 -17   7   4       35.97       34.81     13.11 o 
 -16   7   4      213.89      172.22     18.68 o 
 -15   7   4      396.09      427.84     63.62 o 
 -14   7   4      338.70      338.34     26.58 o 
 -13   7   4      340.27      323.59     19.95 o 
 -12   7   4       24.63       55.23     21.19 o 
 -11   7   4      783.99      779.13     25.03 o 
 -10   7   4      112.40       94.80     10.68 o 
  -9   7   4     1196.95     1174.48     49.98 o 
  -8   7   4     1032.47     1032.12     30.77 o 
  -7   7   4       88.85       73.00      5.63 o 
  -6   7   4     1872.35     1813.11     62.55 o 
  -5   7   4      433.15      430.29     15.52 o 
  -4   7   4     1261.20     1254.01     24.59 o 
  -3   7   4     2805.65     2881.64     39.80 o 
  -2   7   4       35.84       34.83      6.95 o 
  -1   7   4      117.78      122.13      6.42 o 
   0   7   4      741.95      710.66     20.05 o 
   1   7   4      195.18      183.62      6.87 o 
   2   7   4      266.12      282.38     11.48 o 
   3   7   4      223.69      231.83      9.38 o 
   4   7   4       36.47       28.21      6.44 o 
   5   7   4      665.50      667.07     33.73 o 
   6   7   4      284.28      281.31     11.10 o 
   7   7   4      715.83      692.22     26.50 o 
   8   7   4      894.78      776.91     25.79 o 
   9   7   4       74.64       83.74      8.70 o 
  10   7   4      904.89      897.46     26.10 o 
  11   7   4       74.99       85.70      9.83 o 
  12   7   4      965.06      942.04     30.85 o 
  13   7   4     1493.38     1500.49     46.34 o 
  14   7   4       25.46       68.04     17.15 o 
  15   7   4     1086.03     1192.25     54.91 o 
  16   7   4        9.17       15.20     16.92 o 
  17   7   4       31.53       46.25     18.49 o 
 -16   8   4        2.76        1.20     21.92 o 
 -15   8   4      581.97      537.55     31.81 o 
 -14   8   4       11.05       -0.98     14.37 o 
 -13   8   4       29.59       48.64     30.17 o 
 -12   8   4      573.08      581.66     26.48 o 
 -11   8   4        0.55       16.58     12.16 o 
 -10   8   4     1700.14     1716.21    112.20 o 
  -9   8   4     1333.23     1404.82     71.72 o 
  -8   8   4       93.60      102.69      6.82 o 
  -7   8   4      244.94      250.74      8.98 o 
  -6   8   4       37.91       31.29      4.76 o 
  -5   8   4      131.69      132.78      6.14 o 
  -4   8   4      310.06      298.85      7.56 o 
  -3   8   4      502.26      499.49     10.99 o 
  -2   8   4       56.31       63.94      7.00 o 
  -1   8   4       95.54       84.66      6.37 o 
   0   8   4       37.15       40.49      4.87 o 
   1   8   4      309.53      296.90     10.85 o 
   2   8   4      204.30      208.33      8.86 o 
   3   8   4       23.05       14.34     10.59 o 
   4   8   4       88.61       75.55     10.37 o 
   5   8   4       24.97       31.74     10.10 o 
   6   8   4       11.73        3.78      6.89 o 
   7   8   4     4522.16     4313.98    304.65 o 
   8   8   4        0.60       -5.75      9.01 o 
   9   8   4     1470.69     1417.40     71.81 o 
  10   8   4      835.15      766.93     46.26 o 
  11   8   4       56.75       53.00     14.28 o 
  12   8   4       94.32      113.20     23.47 o 
  13   8   4        0.17        5.52     14.49 o 
  14   8   4       13.68       23.30     12.78 o 
  15   8   4        0.99       27.52     25.37 o 
  16   8   4      176.41      171.46     20.09 o 
 -16   9   4      217.45      193.26     35.47 o 
 -15   9   4      186.67      215.88     30.45 o 
 -14   9   4       54.03       58.18     15.74 o 
 -13   9   4      916.22      913.66     73.82 o 
 -12   9   4      125.50      118.29     14.90 o 
 -11   9   4      643.32      626.68     45.97 o 
 -10   9   4       67.30       59.92     17.58 o 
  -9   9   4     2795.59     2848.20    172.24 o 
  -8   9   4     1207.82     1147.63     95.86 o 
  -7   9   4       36.49       28.74      7.50 o 
  -6   9   4     5367.39     5555.50    114.40 o 
  -5   9   4      674.22      719.66     22.03 o 
  -4   9   4      598.70      560.35     15.11 o 
  -3   9   4     1421.09     1441.98     26.71 o 
  -2   9   4      421.11      416.89     15.04 o 
  -1   9   4      613.40      652.12     18.05 o 
   0   9   4     1130.77     1204.07     43.23 o 
   1   9   4      437.98      436.18     18.08 o 
   2   9   4      894.02      898.56     45.52 o 
   3   9   4     3195.61     3173.03    165.36 o 
   4   9   4     1263.45     1334.58     38.75 o 
   5   9   4       63.98       66.66     10.90 o 
   6   9   4      164.76      180.40     12.86 o 
   7   9   4      713.79      684.98     46.25 o 
   8   9   4      760.74      751.67     25.64 o 
   9   9   4        0.11        0.16      9.47 o 
  10   9   4     2632.16     2495.48     78.95 o 
  11   9   4      925.06      870.15     47.34 o 
  12   9   4      505.20      528.00     23.86 o 
  13   9   4     1935.90     1947.27     64.85 o 
  14   9   4        2.61       11.27     17.79 o 
  15   9   4      474.35      391.31     24.82 o 
 -15  10   4       57.11        4.12     24.28 o 
 -14  10   4       10.39       35.86     16.71 o 
 -13  10   4      443.21      379.04     29.86 o 
 -12  10   4      230.91      191.79     24.44 o 
 -11  10   4      701.25      651.20     43.39 o 
 -10  10   4      754.57      662.02     76.29 o 
  -9  10   4       61.11       48.11     18.18 o 
  -8  10   4       54.90       42.70     15.50 o 
  -7  10   4       83.21       91.55     17.52 o 
  -6  10   4      444.05      429.97     16.47 o 
  -5  10   4      262.33      256.11     15.91 o 
  -4  10   4     1927.73     1914.16     46.30 o 
  -3  10   4       45.30       35.97      4.45 o 
  -2  10   4     2799.55     2868.92     62.00 o 
  -1  10   4      730.10      752.24     26.80 o 
   0  10   4       40.37       66.29     14.37 o 
   1  10   4     2943.35     3200.39     92.48 o 
   2  10   4     2320.36     2259.72    147.56 o 
   3  10   4        8.81       24.79      8.69 o 
   4  10   4       21.60       17.38      9.04 o 
   5  10   4      830.73      848.04     85.04 o 
   6  10   4        7.92       22.66     38.56 o 
   7  10   4        1.29        3.58     16.57 o 
   8  10   4       48.68       68.05     13.05 o 
   9  10   4       47.85       38.71     10.65 o 
  10  10   4        0.20        9.96     11.24 o 
  11  10   4      163.31      181.01     17.84 o 
  12  10   4       73.15       82.66     16.01 o 
  13  10   4      109.86      117.00     22.71 o 
  14  10   4      155.14      154.98     24.60 o 
 -14  11   4        9.58        2.98     19.05 o 
 -13  11   4       62.51       77.13     19.80 o 
 -12  11   4       11.06        8.21     18.58 o 
 -11  11   4      479.21      439.14     65.84 o 
 -10  11   4      203.34      360.25     91.45 o 
  -9  11   4       98.64       89.15     19.90 o 
  -8  11   4      774.37      909.77     82.98 o 
  -7  11   4     1459.85     1595.03     64.04 o 
  -6  11   4      600.67      623.02     69.95 o 
  -5  11   4        8.52       12.21      8.02 o 
  -4  11   4      596.48      651.79     22.56 o 
  -3  11   4      322.08      319.85     20.90 o 
  -2  11   4      165.15      152.47    225.53 o 
  -1  11   4       23.92      103.84    308.46 o 
   0  11   4      807.78      868.69     38.88 o 
   1  11   4       22.26       26.71      7.42 o 
   2  11   4      532.48      507.92     25.19 o 
   3  11   4      116.82      120.07     10.27 o 
   4  11   4        5.30       36.20     17.26 o 
   5  11   4      234.78      239.17     26.16 o 
   6  11   4      731.48      662.43     32.05 o 
   7  11   4        1.60       16.54     30.91 o 
   8  11   4      520.73      446.11     32.21 o 
   9  11   4      255.36      197.53     15.58 o 
  10  11   4      346.59      344.94     22.14 o 
  11  11   4        2.18        7.03     18.33 o 
  12  11   4      486.67      508.04     41.02 o 
  13  11   4      736.35      707.77     52.24 o 
 -12  12   4      343.26      218.23     25.94 o 
 -11  12   4      187.91      127.18     23.71 o 
 -10  12   4       19.82       19.46     18.03 o 
  -9  12   4      378.26      428.73     48.78 o 
  -8  12   4      204.43      206.26     21.03 o 
  -7  12   4     1096.26     1165.45    116.33 o 
  -6  12   4      103.67      114.51     19.54 o 
  -5  12   4      701.64      751.64     30.88 o 
  -4  12   4     2570.34     2767.38     72.30 o 
  -3  12   4      127.26      115.10     12.59 o 
  -2  12   4     1406.73     1505.98     50.52 o 
  -1  12   4     2705.09     2830.13     72.51 o 
   0  12   4      419.90      475.41     26.60 o 
   1  12   4     1620.43     1668.97     62.26 o 
   2  12   4       21.81       40.78      9.76 o 
   3  12   4     1355.87     1364.94     68.87 o 
   4  12   4     1525.91     1442.19     91.51 o 
   5  12   4       16.20       18.97     15.70 o 
   6  12   4      533.64      577.29     55.57 o 
   7  12   4      130.35      167.34     12.45 o 
   8  12   4      661.47      641.97     27.95 o 
   9  12   4      297.19      279.63     25.64 o 
  10  12   4        3.73       17.09     13.91 o 
  11  12   4      812.95      737.63     34.98 o 
  12  12   4      334.18      285.46     26.18 o 
 -11  13   4      123.31       92.17     20.31 o 
 -10  13   4      408.02      434.86     33.02 o 
  -9  13   4      167.26      199.25     32.32 o 
  -8  13   4      504.90      544.81     30.31 o 
  -7  13   4      317.84      350.49     56.70 o 
  -6  13   4       41.15       38.68     10.71 o 
  -5  13   4      247.41      251.16     21.17 o 
  -4  13   4       26.79       28.41     13.66 o 
  -3  13   4      333.58      325.99     21.24 o 
  -2  13   4      157.13      177.06     15.21 o 
  -1  13   4      271.52      314.93     18.43 o 
   0  13   4     1206.58     1226.52     38.43 o 
   1  13   4     1174.09     1206.83     45.32 o 
   2  13   4     1742.45     1985.14     80.33 o 
   3  13   4      146.28      158.80     15.05 o 
   4  13   4     1507.18     1457.87    135.09 o 
   5  13   4     1602.19     1543.05     81.52 o 
   6  13   4        3.16      -11.45     11.45 o 
   7  13   4      778.72      801.36     41.27 o 
   8  13   4      472.65      399.15     23.99 o 
   9  13   4        4.69       18.57     14.64 o 
  10  13   4        4.92       44.48     31.08 o 
  11  13   4       29.16       14.75     14.85 o 
  -9  14   4        9.08       15.51     17.05 o 
  -8  14   4        1.59        6.75     15.93 o 
  -7  14   4      184.47      192.90     21.88 o 
  -6  14   4        4.16       -2.30     13.24 o 
  -5  14   4       35.62       17.18     17.65 o 
  -4  14   4      205.82      219.26     19.35 o 
  -3  14   4       10.83       26.36     16.21 o 
  -2  14   4      326.57      361.82     64.77 o 
  -1  14   4      445.49      448.42     22.44 o 
   0  14   4        1.83      -10.45     10.45 o 
   1  14   4      173.27      169.02     14.55 o 
   2  14   4       94.15      108.99     12.71 o 
   3  14   4        1.92        5.13     13.71 o 
   4  14   4        2.80       25.60     14.46 o 
   5  14   4       45.59       46.02     25.50 o 
   6  14   4        4.91        7.35     14.40 o 
   7  14   4       11.33       23.92     19.58 o 
   8  14   4        4.50       23.27     19.97 o 
   9  14   4      101.84      120.75     22.03 o 
  -7  15   4      354.24      313.51     28.19 o 
  -6  15   4       24.11       44.45     17.34 o 
  -5  15   4      563.38      600.29     66.38 o 
  -4  15   4       12.54       67.36     18.72 o 
  -3  15   4      365.17      331.89     25.41 o 
  -2  15   4      193.15      152.78     20.09 o 
  -1  15   4      635.04      638.36     34.27 o 
   0  15   4      911.04      950.15     48.15 o 
   1  15   4      178.65      193.04     22.74 o 
   2  15   4     1803.45     1852.71    134.22 o 
   3  15   4      134.19      138.11     19.60 o 
   4  15   4      880.21      974.10     57.79 o 
   5  15   4      971.77     1053.99    118.87 o 
   6  15   4      214.06      193.78     40.61 o 
  -2  16   4       71.60      128.17     59.91 o 
  -1  16   4       96.11       88.27     16.37 o 
   0  16   4       91.64       70.40     22.21 o 
   1  16   4      101.09       95.28     19.85 o 
   2  16   4        5.37       12.90     25.15 o 
 -17   1   5      826.61      886.23     92.01 o 
 -16   1   5     1346.47     1431.86     42.96 o 
 -15   1   5       37.95       61.53     21.26 o 
 -14   1   5     1474.63     1575.79     81.05 o 
 -13   1   5      709.18      717.62     22.38 o 
 -12   1   5      726.66      787.71     22.74 o 
 -11   1   5      202.12      218.77      9.83 o 
 -10   1   5      339.77      342.99      6.86 o 
  -9   1   5        7.69       13.72      2.85 o 
  -8   1   5       72.50       76.16      5.72 o 
  -7   1   5      184.84      184.14      9.96 o 
  -6   1   5      184.92      200.30      5.48 o 
  -5   1   5      206.12      198.25      5.11 o 
  -4   1   5     2233.04     2222.43     29.34 o 
  -3   1   5      836.36      857.07     14.31 o 
  -2   1   5       40.20       55.87      6.75 o 
  -1   1   5     2415.03     2416.86     43.87 o 
   0   1   5     5709.34     5670.78    109.52 o 
   1   1   5      110.84      118.59      4.54 o 
   2   1   5    11671.97    11990.19    191.97 o 
   3   1   5     2913.94     2996.53     60.28 o 
   4   1   5     2147.56     2250.71     39.41 o 
   5   1   5     5669.59     5932.83     92.41 o 
   6   1   5       19.99       24.04     12.08 o 
   7   1   5     2085.64     2189.39     51.57 o 
   8   1   5      801.53      839.50     26.48 o 
   9   1   5      363.15      376.38     16.73 o 
  10   1   5      332.37      345.85     13.61 o 
  11   1   5      681.32      710.30     21.55 o 
  12   1   5     1325.24     1370.62     38.95 o 
  13   1   5       26.98       27.78     13.31 o 
  14   1   5      732.85      788.52     33.94 o 
  15   1   5      432.97      453.41     23.18 o 
  16   1   5        1.49        9.26     14.31 o 
  17   1   5      146.45      165.09     24.24 o 
 -17   2   5      149.98      187.08     49.93 o 
 -16   2   5      370.76      384.85     26.06 o 
 -15   2   5      673.53      682.72     34.86 o 
 -14   2   5        0.33        8.20     13.34 o 
 -13   2   5     1604.75     1697.66     40.20 o 
 -12   2   5      910.25      984.43     39.75 o 
 -11   2   5      105.35      109.97      6.69 o 
 -10   2   5      970.85     1034.92     25.87 o 
  -9   2   5      189.73      204.35      7.98 o 
  -8   2   5      577.14      569.17     16.88 o 
  -7   2   5      946.88      938.96     21.42 o 
  -6   2   5       23.28       22.61      5.15 o 
  -5   2   5     2361.23     2384.12     37.32 o 
  -4   2   5     3112.84     3091.31     53.05 o 
  -3   2   5      247.13      262.27      8.47 o 
  -2   2   5      885.60      850.29     13.57 o 
  -1   2   5      125.62      111.59      5.21 o 
   0   2   5      324.39      313.83      8.45 o 
   1   2   5     1785.05     1772.80     26.69 o 
   2   2   5      133.62      139.31      4.25 o 
   3   2   5     8194.05     8697.62    169.23 o 
   4   2   5      892.85      935.23     20.40 o 
   5   2   5     1129.86     1118.08     21.40 o 
   6   2   5     2705.75     2843.79     71.21 o 
   7   2   5        0.83        9.87      4.54 o 
   8   2   5       99.22       93.14      6.64 o 
   9   2   5     3610.99     3765.40     64.87 o 
  10   2   5      872.68      903.15     21.88 o 
  11   2   5     1556.90     1660.02     44.06 o 
  12   2   5     1251.49     1217.55     40.07 o 
  13   2   5      730.09      725.48     26.29 o 
  14   2   5      412.75      423.84     24.27 o 
  15   2   5       66.33       92.97     15.77 o 
  16   2   5       27.58       34.20     14.31 o 
  17   2   5      198.51      160.14     25.87 o 
 -17   3   5      437.62      453.52     48.94 o 
 -16   3   5      289.28      293.60     27.65 o 
 -15   3   5        0.02       33.88     11.62 o 
 -14   3   5       62.69       76.54     25.65 o 
 -13   3   5      206.66      189.84     17.49 o 
 -12   3   5       89.40      110.72     16.41 o 
 -11   3   5      403.56      404.21     12.14 o 
 -10   3   5       10.42       11.58      4.58 o 
  -9   3   5       85.87      101.64      8.92 o 
  -8   3   5     1904.98     1901.52     52.21 o 
  -7   3   5      199.72      216.32      7.28 o 
  -6   3   5     1332.76     1350.45     32.13 o 
  -5   3   5      595.09      605.32     22.48 o 
  -4   3   5      382.59      391.01      8.70 o 
  -3   3   5        8.68       13.88      4.20 o 
  -2   3   5       23.76       26.17      3.59 o 
  -1   3   5      283.54      293.84      9.05 o 
   0   3   5      985.76      980.18     27.30 o 
   1   3   5      491.92      504.17      9.20 o 
   2   3   5      900.27      877.85     12.96 o 
   3   3   5     3734.79     3966.26     74.41 o 
   4   3   5      129.58      145.89      5.43 o 
   5   3   5      556.44      554.30     13.89 o 
   6   3   5      547.57      573.50     12.44 o 
   7   3   5        2.96        9.87      5.07 o 
   8   3   5      137.83      147.96     14.21 o 
   9   3   5      242.61      245.28     11.11 o 
  10   3   5      619.19      636.78     16.48 o 
  11   3   5      610.70      606.28     18.43 o 
  12   3   5       17.31       26.61     15.06 o 
  13   3   5      792.78      831.25     28.09 o 
  14   3   5      376.32      382.76     19.40 o 
  15   3   5        8.01       22.36     14.08 o 
  16   3   5      216.57      193.26     17.89 o 
  17   3   5      141.91      149.35     19.77 o 
 -17   4   5        7.64       23.09     19.08 o 
 -16   4   5      287.06      273.93     24.96 o 
 -15   4   5      616.92      604.56     25.82 o 
 -14   4   5       22.39       43.36     21.74 o 
 -13   4   5      485.09      480.55     19.14 o 
 -12   4   5        4.99        3.70      7.91 o 
 -11   4   5      840.76      842.52     34.71 o 
 -10   4   5     2165.56     2287.88     72.09 o 
  -9   4   5      252.53      249.79     13.95 o 
  -8   4   5      443.85      479.02     15.97 o 
  -7   4   5     1409.83     1365.68     52.30 o 
  -6   4   5        4.94       17.85     13.54 o 
  -5   4   5     1344.26     1348.91     41.85 o 
  -4   4   5     1295.85     1263.94     35.27 o 
  -3   4   5       31.39       60.94      7.23 o 
  -2   4   5     1543.88     1556.97     29.03 o 
  -1   4   5      330.54      332.20      6.85 o 
   0   4   5     1891.11     1826.39     46.25 o 
   1   4   5     1578.63     1599.96     40.13 o 
   2   4   5     1159.82     1257.59     26.21 o 
   3   4   5      308.58      289.70      8.43 o 
   4   4   5     1024.71     1040.15     32.89 o 
   5   4   5     1594.37     1688.85     62.84 o 
   6   4   5     4317.48     4549.92    126.30 o 
   7   4   5       52.24       47.79      6.62 o 
   8   4   5     2473.63     2571.02     46.44 o 
   9   4   5       84.50       69.27      6.71 o 
  10   4   5      173.13      169.50     10.55 o 
  11   4   5     3363.56     3287.31     60.45 o 
  12   4   5       41.17       43.69     12.92 o 
  13   4   5      124.94      172.93     24.05 o 
  14   4   5      201.65      227.41     19.82 o 
  15   4   5        2.85       14.31     12.37 o 
  16   4   5      455.92      540.04     38.84 o 
  17   4   5      433.42      443.37     27.52 o 
 -17   5   5        9.58       11.47     14.20 o 
 -16   5   5        6.61       26.82     18.19 o 
 -15   5   5      115.46       76.02     17.92 o 
 -14   5   5      101.10       79.83     10.38 o 
 -13   5   5        4.03       20.78     10.13 o 
 -12   5   5      634.23      608.51     27.48 o 
 -11   5   5      988.59      988.46     65.88 o 
 -10   5   5      229.34      210.27     11.46 o 
  -9   5   5     2684.14     2926.71     63.13 o 
  -8   5   5     4155.43     4021.53    123.78 o 
  -7   5   5      169.90      160.89      6.58 o 
  -6   5   5     6222.67     6286.42    133.28 o 
  -5   5   5     1839.41     1912.36     40.64 o 
  -4   5   5     2035.03     2078.13     40.72 o 
  -3   5   5     3513.88     3706.35     55.57 o 
  -2   5   5      310.28      293.83     10.78 o 
  -1   5   5      470.29      473.44      9.44 o 
   0   5   5        7.75       16.64      4.18 o 
   1   5   5      190.48      201.24     13.14 o 
   2   5   5      666.59      645.11     17.82 o 
   3   5   5      176.00      190.35     11.15 o 
   4   5   5      725.00      687.52     15.63 o 
   5   5   5       83.44       81.01     16.05 o 
   6   5   5      518.05      508.28     14.48 o 
   7   5   5     1209.97     1242.88     48.04 o 
   8   5   5     1127.23     1161.14     38.30 o 
   9   5   5      189.97      198.75     12.94 o 
  10   5   5     1517.51     1503.42     35.64 o 
  11   5   5      685.44      717.19     29.40 o 
  12   5   5      886.61      856.45     32.32 o 
  13   5   5     2762.74     2836.54     74.70 o 
  14   5   5       86.53       87.20     16.18 o 
  15   5   5      530.34      532.98     28.55 o 
  16   5   5      313.91      292.93     20.51 o 
 -16   6   5        2.48       18.76     18.28 o 
 -15   6   5        2.37       10.04     17.62 o 
 -14   6   5       73.55       86.36     18.31 o 
 -13   6   5       68.07       87.31     37.85 o 
 -12   6   5       27.54       15.66     11.56 o 
 -11   6   5       82.25       95.73     13.17 o 
 -10   6   5       25.07       22.37     10.41 o 
  -9   6   5       17.10       21.49      6.55 o 
  -8   6   5      124.66      116.62      7.60 o 
  -7   6   5       29.82       20.63      4.66 o 
  -6   6   5      524.82      540.73     17.52 o 
  -5   6   5     1285.62     1324.68     28.39 o 
  -4   6   5      395.82      418.75     13.29 o 
  -3   6   5      217.05      201.61      6.77 o 
  -2   6   5       97.37       96.74      5.79 o 
  -1   6   5      224.94      243.04      8.08 o 
   0   6   5      401.54      443.35     20.70 o 
   1   6   5       31.49       26.91      5.44 o 
   2   6   5      458.37      480.18     15.82 o 
   3   6   5        5.93       20.76      7.02 o 
   4   6   5       10.68       17.95     11.35 o 
   5   6   5      396.17      391.42     11.98 o 
   6   6   5      100.04      112.29      8.15 o 
   7   6   5       10.64       19.43      7.38 o 
   8   6   5      971.75      957.22     33.09 o 
   9   6   5      724.39      625.79     20.20 o 
  10   6   5       81.36       86.41     10.53 o 
  11   6   5      112.31       88.25     10.50 o 
  12   6   5       15.76       26.06     11.90 o 
  13   6   5        9.10      -11.76     11.76 o 
  14   6   5        7.60       23.85     17.59 o 
  15   6   5        3.27       35.51     25.73 o 
  16   6   5      167.89      154.16     17.94 o 
 -16   7   5       87.95      115.30     24.40 o 
 -15   7   5      107.14       84.59     24.83 o 
 -14   7   5      446.62      429.49     36.19 o 
 -13   7   5      164.52      165.53     19.52 o 
 -12   7   5      240.49      217.42     24.24 o 
 -11   7   5     2008.46     2078.96     87.31 o 
 -10   7   5        9.87       65.38     12.82 o 
  -9   7   5     2253.08     2186.46    190.86 o 
  -8   7   5     1826.11     1858.02    100.73 o 
  -7   7   5       35.39       40.01      4.45 o 
  -6   7   5     4248.27     4340.39    109.38 o 
  -5   7   5      962.83      986.23     30.07 o 
  -4   7   5      928.89      935.85     23.36 o 
  -3   7   5      753.64      757.39     18.94 o 
  -2   7   5       18.98       21.97      4.30 o 
  -1   7   5     1374.03     1395.28     29.88 o 
   0   7   5       19.68       30.62      4.67 o 
   1   7   5     1736.98     1700.62     59.09 o 
   2   7   5      347.86      348.47     21.77 o 
   3   7   5      453.33      452.77     27.02 o 
   4   7   5     1252.74     1473.39     75.84 o 
   5   7   5       46.48       39.71      8.15 o 
   6   7   5       76.74       74.70      8.72 o 
   7   7   5     1998.99     1997.30     51.63 o 
   8   7   5      448.47      431.73     21.83 o 
   9   7   5      376.60      353.03     16.56 o 
  10   7   5     2444.84     2335.55     83.72 o 
  11   7   5     1114.96     1057.81     28.98 o 
  12   7   5      258.83      296.24     19.27 o 
  13   7   5     1398.91     1456.75     53.73 o 
  14   7   5      241.34      274.09     21.22 o 
  15   7   5      717.60      679.21     32.00 o 
 -15   8   5      672.17      665.68     47.10 o 
 -14   8   5      384.36      438.73     40.47 o 
 -13   8   5       41.14       68.83     25.52 o 
 -12   8   5      399.51      401.30     49.46 o 
 -11   8   5        2.18       15.70     17.54 o 
 -10   8   5     1081.14     1017.16    163.26 o 
  -9   8   5      506.00      506.04     64.16 o 
  -8   8   5      439.70      480.11     20.01 o 
  -7   8   5     1154.72     1302.33     40.04 o 
  -6   8   5        0.93        0.92      4.39 o 
  -5   8   5     1967.99     1986.06     45.99 o 
  -4   8   5      226.68      221.09      8.69 o 
  -3   8   5     2344.74     2356.22     45.23 o 
  -2   8   5     3111.07     3106.80     64.15 o 
  -1   8   5       31.10       34.96      7.01 o 
   0   8   5     3519.90     3613.11     88.83 o 
   1   8   5     2915.72     2953.79     98.68 o 
   2   8   5       31.89       37.56      8.79 o 
   3   8   5     1263.48     1275.92     74.79 o 
   4   8   5      349.51      342.28     12.95 o 
   5   8   5     1237.52     1289.51     46.68 o 
   6   8   5       10.88       25.74     26.32 o 
   7   8   5      623.03      600.44     23.55 o 
   8   8   5      168.69      145.46     14.01 o 
   9   8   5      735.50      711.39     40.01 o 
  10   8   5      313.24      255.60     25.63 o 
  11   8   5      739.23      800.02     30.66 o 
  12   8   5      127.42      127.11     17.57 o 
  13   8   5      512.87      508.97     29.40 o 
  14   8   5      551.20      542.55     47.66 o 
  15   8   5        7.93        2.41     13.75 o 
 -14   9   5      560.52      473.41     44.32 o 
 -13   9   5       25.09       72.96     26.90 o 
 -12   9   5        5.62       -3.61     22.18 o 
 -11   9   5        8.90       -2.21     15.90 o 
 -10   9   5       46.23      101.15     43.17 o 
  -9   9   5        0.04       10.40      8.00 o 
  -8   9   5      889.16     1013.87     75.76 o 
  -7   9   5      168.66      177.44     12.50 o 
  -6   9   5       56.64       40.30      8.18 o 
  -5   9   5      242.81      241.28     10.45 o 
  -4   9   5       45.04       47.45      6.12 o 
  -3   9   5       65.88       75.02      6.05 o 
  -2   9   5        6.62        7.65      5.66 o 
  -1   9   5      244.99      250.86     15.67 o 
   0   9   5      336.50      354.16     14.84 o 
   1   9   5        1.46        8.37      7.42 o 
   2   9   5     1572.34     1578.47    109.97 o 
   3   9   5      740.84      685.86     49.70 o 
   4   9   5      390.89      380.39     25.85 o 
   5   9   5        4.80       11.71      9.65 o 
   6   9   5       38.50       38.44     11.91 o 
   7   9   5       55.53       64.01     10.62 o 
   8   9   5        0.46       30.98     12.35 o 
   9   9   5        3.88        9.04      8.85 o 
  10   9   5       13.74       26.03     13.59 o 
  11   9   5       97.25       80.39     16.99 o 
  12   9   5       77.71      199.85    101.19 o 
  13   9   5      172.91      164.35     19.26 o 
  14   9   5       98.61       88.14     26.11 o 
 -13  10   5        6.34       -9.05     27.18 o 
 -12  10   5      265.22      284.12     43.64 o 
 -11  10   5      115.69       89.43     24.36 o 
 -10  10   5       88.79      117.91     18.23 o 
  -9  10   5      363.27      404.67     22.19 o 
  -8  10   5      427.08      472.80     53.82 o 
  -7  10   5      490.02      520.42     21.49 o 
  -6  10   5       30.79       44.70      9.76 o 
  -5  10   5     1417.14     1472.97     39.52 o 
  -4  10   5      385.31      345.11     17.62 o 
  -3  10   5     1024.45     1028.61     32.59 o 
  -2  10   5     3554.68     3774.09     98.63 o 
  -1  10   5      235.35      252.59     11.50 o 
   0  10   5      913.71      986.37     25.13 o 
   1  10   5      879.78      946.48     27.32 o 
   2  10   5        9.23       14.17      6.97 o 
   3  10   5      237.11      236.40     24.43 o 
   4  10   5      503.18      488.34     19.63 o 
   5  10   5      243.82      225.90     14.18 o 
   6  10   5      645.25      633.86     37.09 o 
   7  10   5       71.68       75.53     16.11 o 
   8  10   5        3.00       21.60     14.37 o 
   9  10   5      202.56      208.19     18.71 o 
  10  10   5        0.33        4.34     13.22 o 
  11  10   5       40.22       23.73     15.25 o 
  12  10   5       39.88       34.05     25.78 o 
  13  10   5        6.62       28.35     14.91 o 
 -12  11   5      197.30      184.49     29.44 o 
 -11  11   5      177.53      158.23     29.56 o 
 -10  11   5       92.06       72.37     28.44 o 
  -9  11   5       18.12       14.28     21.74 o 
  -8  11   5      332.47      353.14     27.11 o 
  -7  11   5      193.42      228.63     19.83 o 
  -6  11   5      187.55      194.55     15.99 o 
  -5  11   5        1.10        0.46      8.63 o 
  -4  11   5      552.13      592.52     27.24 o 
  -3  11   5      410.07      455.94     18.60 o 
  -2  11   5       43.94       55.01     11.00 o 
  -1  11   5      560.26      614.06     29.98 o 
   0  11   5     1640.16     1798.25     50.52 o 
   1  11   5      277.74      289.81     14.95 o 
   2  11   5     2234.49     2412.47     63.36 o 
   3  11   5      846.51      874.50     33.14 o 
   4  11   5      332.89      343.67     23.77 o 
   5  11   5     1706.75     1684.85    105.26 o 
   6  11   5       25.89       33.35     12.50 o 
   7  11   5     1131.90     1104.62     51.13 o 
   8  11   5      210.57      213.76     18.50 o 
   9  11   5      187.05      191.54     17.92 o 
  10  11   5      364.24      361.65     28.38 o 
  11  11   5       36.04       58.05     20.54 o 
  12  11   5      234.85      211.71     20.91 o 
 -11  12   5      570.84      474.64     51.70 o 
 -10  12   5       50.36       47.45     28.09 o 
  -9  12   5        1.13       10.00     16.27 o 
  -8  12   5        1.83        2.50     16.86 o 
  -7  12   5        1.60       30.43     16.15 o 
  -6  12   5      397.71      368.82     38.92 o 
  -5  12   5      185.31      177.21     14.07 o 
  -4  12   5        4.10       12.89     10.92 o 
  -3  12   5      222.09      210.81     16.60 o 
  -2  12   5       63.04       61.20      9.62 o 
  -1  12   5       51.96       42.83     11.43 o 
   0  12   5      895.67      932.64     31.04 o 
   1  12   5      106.14      110.65     12.82 o 
   2  12   5      157.86      146.49     14.86 o 
   3  12   5        4.01        3.91     11.70 o 
   4  12   5        1.14       14.68     11.81 o 
   5  12   5      396.69      392.78     44.90 o 
   6  12   5      528.51      525.53     22.26 o 
   7  12   5       26.93       13.93     14.10 o 
   8  12   5      958.85     1024.74     50.22 o 
   9  12   5      311.61      312.14     24.10 o 
  10  12   5        1.37       12.41     13.39 o 
  -9  13   5      467.01      380.85     44.04 o 
  -8  13   5       38.37       67.61     26.31 o 
  -7  13   5      149.07      117.96     26.70 o 
  -6  13   5      103.08       66.78     19.60 o 
  -5  13   5       13.34       -3.60     17.04 o 
  -4  13   5      141.54      139.46     14.30 o 
  -3  13   5      606.19      632.81     26.86 o 
  -2  13   5       53.00       40.35     11.34 o 
  -1  13   5     1591.02     1598.39     54.68 o 
   0  13   5      447.17      433.92     20.58 o 
   1  13   5      108.87      116.27     13.50 o 
   2  13   5     1112.02     1215.42     44.23 o 
   3  13   5       62.71       74.52     21.54 o 
   4  13   5      256.12      257.63     16.23 o 
   5  13   5      981.59      931.06     61.73 o 
   6  13   5        0.33       22.71     12.04 o 
   7  13   5      249.74      234.82     17.40 o 
   8  13   5      150.87      130.85     37.97 o 
   9  13   5      232.05      195.16     43.99 o 
  -7  14   5      141.67      118.95     29.76 o 
  -6  14   5       12.28       11.58     22.58 o 
  -5  14   5      213.18      181.67     28.21 o 
  -4  14   5      756.27      666.91     51.89 o 
  -3  14   5      560.47      536.22     27.44 o 
  -2  14   5      163.81      146.90     15.07 o 
  -1  14   5      502.29      473.71     26.13 o 
   0  14   5      291.60      316.25     58.13 o 
   1  14   5      400.41      426.39     22.59 o 
   2  14   5        0.66        1.11     10.74 o 
   3  14   5      471.81      503.88     63.15 o 
   4  14   5      277.15      294.93     30.31 o 
   5  14   5      922.90      944.23    118.30 o 
   6  14   5     1493.40     1430.39     87.32 o 
  -3  15   5      135.72      120.09     26.43 o 
  -2  15   5       29.39       21.54     20.99 o 
  -1  15   5       58.92       42.40     13.11 o 
   0  15   5        0.47      -11.96     18.96 o 
   1  15   5       13.95       17.53     31.20 o 
   2  15   5        0.27       18.53     20.27 o 
 -16   0   6      767.60      824.78     60.82 o 
 -15   0   6     1741.31     1687.96    102.76 o 
 -14   0   6      519.64      501.43     41.74 o 
 -13   0   6     2906.16     2991.54    138.11 o 
 -12   0   6     1207.01     1090.80     61.85 o 
 -11   0   6      772.34      748.45     29.27 o 
 -10   0   6     2586.75     2683.82     83.26 o 
  -9   0   6      123.82      107.15     15.31 o 
  -8   0   6      982.71     1030.60     26.88 o 
  -7   0   6      485.78      458.93     18.41 o 
  -6   0   6     6943.40     7029.86    143.84 o 
  -5   0   6     1842.25     1874.15     45.27 o 
  -4   0   6       86.29       81.46     10.01 o 
  -3   0   6      751.45      804.55     24.33 o 
  -2   0   6       62.60       52.58     12.72 o 
  -1   0   6     1013.91     1006.48     61.46 o 
   0   0   6     1077.19     1135.55     33.58 o 
   1   0   6      163.05      147.98      8.03 o 
   2   0   6     1287.89     1362.25     65.84 o 
   3   0   6     5502.17     5911.44    229.38 o 
   4   0   6      681.00      722.06     21.86 o 
   5   0   6     1892.88     1951.42     74.33 o 
   6   0   6     6177.75     6574.77    197.43 o 
   7   0   6     1488.07     1523.38     32.77 o 
   8   0   6     1118.00     1103.29     31.60 o 
   9   0   6       98.92      106.21     23.88 o 
  10   0   6     2389.65     2450.97     76.05 o 
  11   0   6     1905.75     2049.52     67.98 o 
  12   0   6      122.43      120.61     17.83 o 
  13   0   6      386.62      419.01     29.34 o 
  14   0   6       27.95       38.72     25.83 o 
  15   0   6      126.81      121.65     23.37 o 
  16   0   6      664.80      786.17     62.09 o 
 -16   1   6       36.48       39.66     40.21 o 
 -15   1   6      116.11       91.23     16.98 o 
 -14   1   6      372.79      358.40     27.55 o 
 -13   1   6       21.92       42.28     16.64 o 
 -12   1   6      137.82      128.91     13.27 o 
 -11   1   6       68.47       64.62      6.75 o 
 -10   1   6       75.02       72.74      4.51 o 
  -9   1   6      285.77      259.14     10.25 o 
  -8   1   6        0.85        2.17      4.17 o 
  -7   1   6      744.43      735.22     13.02 o 
  -6   1   6     7415.99     7283.31    109.97 o 
  -5   1   6     1366.12     1305.08     24.38 o 
  -4   1   6       59.34       58.39      5.90 o 
  -3   1   6       55.00       67.96      6.61 o 
  -2   1   6      234.09      210.78      9.88 o 
  -1   1   6      301.84      330.09     10.59 o 
   0   1   6      205.96      220.81      8.52 o 
   1   1   6      229.59      259.95      5.66 o 
   2   1   6     2337.67     2414.93     39.19 o 
   3   1   6      422.41      475.73     11.43 o 
   4   1   6      195.35      189.45      6.65 o 
   5   1   6      233.38      234.21      7.99 o 
   6   1   6      109.19      135.63     13.81 o 
   7   1   6      277.57      268.37     11.01 o 
   8   1   6      280.89      280.64      9.24 o 
   9   1   6      466.61      500.35     16.44 o 
  10   1   6       90.18       99.90     24.56 o 
  11   1   6      102.51      129.38     19.18 o 
  12   1   6      419.11      423.64     21.13 o 
  13   1   6        1.28       15.43     15.24 o 
  14   1   6      127.35      114.89     16.84 o 
  15   1   6      197.63      190.65     17.20 o 
  16   1   6        3.83       35.37     22.28 o 
 -16   2   6      307.43      283.04     39.88 o 
 -15   2   6      530.11      475.35     46.03 o 
 -14   2   6       57.65       40.76     26.96 o 
 -13   2   6     1246.26     1238.44     63.29 o 
 -12   2   6      186.53      185.29     13.15 o 
 -11   2   6      205.83      228.43     14.15 o 
 -10   2   6     1245.98     1243.43     26.50 o 
  -9   2   6       18.25       32.98      6.48 o 
  -8   2   6      287.34      276.44     13.88 o 
  -7   2   6       18.64       33.78      8.56 o 
  -6   2   6      169.15      177.43      9.27 o 
  -5   2   6      433.06      413.80     10.11 o 
  -4   2   6     1985.96     2013.06     34.37 o 
  -3   2   6       46.37       58.24      3.87 o 
  -2   2   6      432.11      412.87     12.97 o 
  -1   2   6      637.46      669.50     17.28 o 
   0   2   6      390.39      403.40     10.67 o 
   1   2   6       58.88       67.15      4.06 o 
   2   2   6       27.82       35.61      6.39 o 
   3   2   6      356.64      346.50     10.31 o 
   4   2   6      516.05      537.19     15.25 o 
   5   2   6      384.92      403.88     16.67 o 
   6   2   6     2426.99     2537.79     67.16 o 
   7   2   6      180.10      181.60     10.96 o 
   8   2   6      698.19      716.05     20.04 o 
   9   2   6     4888.67     5141.60     87.55 o 
  10   2   6      526.24      500.59     16.87 o 
  11   2   6      877.73      952.41     33.56 o 
  12   2   6        1.73       -5.24      9.98 o 
  13   2   6      337.79      360.85     44.38 o 
  14   2   6       47.78       27.09     19.16 o 
  15   2   6      559.47      600.45     29.60 o 
  16   2   6        2.51       35.68     15.73 o 
 -16   3   6      112.59       81.34     24.48 o 
 -15   3   6       85.00       79.43     23.84 o 
 -14   3   6      268.64      242.49     31.06 o 
 -13   3   6        4.05       23.05     17.77 o 
 -12   3   6     1338.83     1427.59     68.00 o 
 -11   3   6      318.13      315.73     30.25 o 
 -10   3   6      348.06      339.77     15.02 o 
  -9   3   6     1379.54     1401.22     28.31 o 
  -8   3   6       20.00       23.25      5.79 o 
  -7   3   6      702.65      683.63     15.14 o 
  -6   3   6      251.92      245.01     14.29 o 
  -5   3   6        8.02       16.18      4.95 o 
  -4   3   6     2328.72     2354.76     33.39 o 
  -3   3   6      940.13      906.15     16.85 o 
  -2   3   6      463.57      467.64      9.82 o 
  -1   3   6      994.34     1040.99     18.27 o 
   0   3   6      759.60      788.40     22.48 o 
   1   3   6     1287.51     1373.97     43.30 o 
   2   3   6      708.55      728.82     22.13 o 
   3   3   6        6.68        0.83      3.59 o 
   4   3   6     1480.67     1545.65     32.37 o 
   5   3   6      311.25      337.71      8.98 o 
   6   3   6      268.35      276.84      8.91 o 
   7   3   6     1502.74     1517.47     29.05 o 
   8   3   6     1232.55     1232.32     31.79 o 
   9   3   6     1506.05     1536.20     36.22 o 
  10   3   6     1542.37     1516.52     39.01 o 
  11   3   6      387.45      390.47     18.81 o 
  12   3   6     1427.72     1516.94     70.99 o 
  13   3   6      450.32      488.89     24.12 o 
  14   3   6      232.50      263.42     21.45 o 
  15   3   6      781.54      760.04     45.23 o 
 -16   4   6        5.79       -7.93     21.14 o 
 -15   4   6       30.39       10.51     24.36 o 
 -14   4   6       17.44       18.29     20.27 o 
 -13   4   6       17.70       30.02     43.31 o 
 -12   4   6      811.86      811.74     88.93 o 
 -11   4   6       19.88       24.38     11.08 o 
 -10   4   6        1.43       -4.72      7.84 o 
  -9   4   6       41.07       42.96     22.25 o 
  -8   4   6       63.06       59.78      7.77 o 
  -7   4   6      474.22      422.37     12.67 o 
  -6   4   6       75.79       65.43      5.61 o 
  -5   4   6     1580.33     1499.07     39.26 o 
  -4   4   6     1503.02     1485.32     37.89 o 
  -3   4   6      211.11      200.21      8.97 o 
  -2   4   6     2200.81     2159.48     35.82 o 
  -1   4   6      542.79      553.52     21.96 o 
   0   4   6     1184.51     1264.68     21.01 o 
   1   4   6     1517.66     1510.46     46.08 o 
   2   4   6      151.26      146.45      7.09 o 
   3   4   6      221.24      227.31      9.58 o 
   4   4   6      491.26      513.52     12.68 o 
   5   4   6      322.68      324.06      9.89 o 
   6   4   6      124.15      111.50      6.66 o 
   7   4   6      638.78      641.14     22.18 o 
   8   4   6       57.74       59.23      6.99 o 
   9   4   6       53.92       60.21      7.59 o 
  10   4   6      407.53      416.68     22.09 o 
  11   4   6      725.80      758.52     27.85 o 
  12   4   6        2.53       -6.50     12.34 o 
  13   4   6      307.76      389.75     24.56 o 
  14   4   6      279.68      222.37     18.86 o 
  15   4   6       43.26       38.40     14.26 o 
 -15   5   6       49.73       -2.58     30.39 o 
 -14   5   6      125.49       93.84     28.72 o 
 -13   5   6        0.07       19.34     14.16 o 
 -12   5   6      109.87       98.66     20.46 o 
 -11   5   6      206.40      191.74     43.35 o 
 -10   5   6      348.27      280.05     16.76 o 
  -9   5   6      595.73      556.61     39.03 o 
  -8   5   6       54.94       81.45     15.17 o 
  -7   5   6     1469.05     1404.72     97.29 o 
  -6   5   6      494.80      509.79     32.58 o 
  -5   5   6       20.05       21.83      7.69 o 
  -4   5   6     1278.89     1298.75     49.45 o 
  -3   5   6        6.43        4.95      6.10 o 
  -2   5   6        7.33       33.99     11.91 o 
  -1   5   6      381.06      389.67     15.17 o 
   0   5   6       22.57       26.11      5.26 o 
   1   5   6       35.28       38.70     13.44 o 
   2   5   6      444.15      494.20     26.61 o 
   3   5   6       71.73       82.33      6.16 o 
   4   5   6      308.63      329.36      9.67 o 
   5   5   6        7.90        9.35      7.83 o 
   6   5   6       30.09       23.71      9.57 o 
   7   5   6      582.59      600.21     16.30 o 
   8   5   6      169.37      161.55     10.63 o 
   9   5   6      571.29      534.37     17.25 o 
  10   5   6      161.90      172.87     11.63 o 
  11   5   6       45.43       58.17     11.23 o 
  12   5   6      491.34      509.07     24.70 o 
  13   5   6       56.44       82.52     18.58 o 
  14   5   6      195.12      195.24     18.03 o 
  15   5   6      175.80      161.06     19.07 o 
 -15   6   6        7.96       38.48     29.68 o 
 -14   6   6       83.32       85.58     36.58 o 
 -13   6   6       25.79       16.00     16.22 o 
 -12   6   6        3.20      -14.21     22.68 o 
 -11   6   6      420.93      439.48     32.50 o 
 -10   6   6      169.34      172.41     21.42 o 
  -9   6   6        3.60        5.68     11.06 o 
  -8   6   6     1390.85     1342.25     77.06 o 
  -7   6   6      869.46      906.45     43.86 o 
  -6   6   6      307.29      294.41     27.09 o 
  -5   6   6     4665.76     4928.64    172.42 o 
  -4   6   6      945.40      953.56     25.09 o 
  -3   6   6     1226.36     1289.83     42.65 o 
  -2   6   6     5175.92     5410.16     81.62 o 
  -1   6   6       16.82       36.13     10.68 o 
   0   6   6     3653.87     3739.02     73.69 o 
   1   6   6      767.41      715.28     18.81 o 
   2   6   6      403.90      390.16     13.16 o 
   3   6   6     1245.38     1281.41     36.93 o 
   4   6   6       65.17       58.49      8.91 o 
   5   6   6     1855.96     1899.86     45.76 o 
   6   6   6      100.14       99.28      7.95 o 
   7   6   6     1234.64     1272.50     51.97 o 
   8   6   6      943.07      925.45     39.41 o 
   9   6   6      269.31      237.19     13.16 o 
  10   6   6      774.51      764.03     23.51 o 
  11   6   6      741.27      661.09     26.12 o 
  12   6   6       10.13        5.51     16.41 o 
  13   6   6      783.31      815.28     37.34 o 
  14   6   6      328.54      295.75     19.47 o 
 -14   7   6      228.26      184.33     29.09 o 
 -13   7   6       14.71       10.07     15.90 o 
 -12   7   6       20.57       15.95     23.05 o 
 -11   7   6      116.19      111.89     23.09 o 
 -10   7   6       43.14       26.74     17.22 o 
  -9   7   6       56.65       48.20     12.60 o 
  -8   7   6      487.61      495.80     37.65 o 
  -7   7   6       99.18       97.24     11.55 o 
  -6   7   6      274.58      267.00     35.00 o 
  -5   7   6       98.35       82.25     10.09 o 
  -4   7   6      751.88      765.06     18.15 o 
  -3   7   6        1.72        4.69      6.75 o 
  -2   7   6      324.11      319.37      9.39 o 
  -1   7   6      720.72      688.20     20.54 o 
   0   7   6       62.54       54.65      5.27 o 
   1   7   6     1750.38     1736.54     46.03 o 
   2   7   6     2028.90     1986.15     56.79 o 
   3   7   6      225.69      229.70     11.15 o 
   4   7   6     3318.30     3363.30    122.84 o 
   5   7   6      150.62      148.41      9.69 o 
   6   7   6      153.73      146.63     13.91 o 
   7   7   6      558.75      539.42     21.89 o 
   8   7   6        6.87       35.15     10.80 o 
   9   7   6       98.24      106.28     15.55 o 
  10   7   6       94.13       85.82     11.15 o 
  11   7   6        2.59       14.68     12.20 o 
  12   7   6       26.20       73.03     13.70 o 
  13   7   6        1.25       -4.72     10.74 o 
  14   7   6       12.63       13.37     15.46 o 
 -13   8   6      210.05      222.30     32.82 o 
 -12   8   6      347.96      378.03     40.11 o 
 -11   8   6       50.55       49.15     24.60 o 
 -10   8   6       32.04       36.82     21.70 o 
  -9   8   6        2.25        9.63     14.74 o 
  -8   8   6      323.25      337.30     42.11 o 
  -7   8   6      205.45      183.17     40.81 o 
  -6   8   6       16.27       -7.16      8.64 o 
  -5   8   6      314.20      318.92     26.81 o 
  -4   8   6      659.65      707.22     24.11 o 
  -3   8   6      348.32      338.73     18.41 o 
  -2   8   6     1451.39     1562.67     36.27 o 
  -1   8   6      180.69      188.34     11.28 o 
   0   8   6      749.89      783.96     23.82 o 
   1   8   6     1089.00     1150.88     36.57 o 
   2   8   6       72.31       67.08      9.31 o 
   3   8   6       71.64       63.41      8.94 o 
   4   8   6      102.11       87.43     11.54 o 
   5   8   6       90.78      117.35     13.65 o 
   6   8   6      207.69      213.38     14.22 o 
   7   8   6      232.35      230.35     16.71 o 
   8   8   6      136.81      135.59     13.44 o 
   9   8   6       16.69       19.83     11.48 o 
  10   8   6       23.56       52.60     17.09 o 
  11   8   6       17.30       31.11     15.72 o 
  12   8   6       13.17       30.25     14.48 o 
  13   8   6        5.54       -2.12     16.39 o 
 -13   9   6      124.49       69.47     25.35 o 
 -12   9   6      635.86      569.79     48.05 o 
 -11   9   6      332.91      296.81     30.55 o 
 -10   9   6        3.16        3.69     21.50 o 
  -9   9   6       86.32      143.70     27.26 o 
  -8   9   6      266.55      282.18     24.28 o 
  -7   9   6       20.41       31.36     15.47 o 
  -6   9   6      518.91      598.67     28.42 o 
  -5   9   6       15.70       28.37     11.40 o 
  -4   9   6      867.79      829.74     31.48 o 
  -3   9   6      263.23      276.96     14.15 o 
  -2   9   6      259.21      274.90     58.74 o 
  -1   9   6     2962.28     3201.83     88.83 o 
   0   9   6      317.29      323.59     23.17 o 
   1   9   6     1694.38     1810.33     70.10 o 
   2   9   6     1084.15     1066.21     67.90 o 
   3   9   6      832.75      804.58     35.85 o 
   4   9   6     1064.50      985.45     65.67 o 
   5   9   6      961.07      915.77     95.56 o 
   6   9   6      397.82      378.50     29.23 o 
   7   9   6      976.84      969.75     37.73 o 
   8   9   6       87.97       98.24     14.68 o 
   9   9   6      237.02      232.77     18.06 o 
  10   9   6      104.94      142.20     42.99 o 
  11   9   6        2.69       21.18     11.27 o 
  12   9   6       13.34       51.07    126.82 o 
 -11  10   6      693.16      652.94     54.16 o 
 -10  10   6      297.59      219.85     31.90 o 
  -9  10   6      275.04      228.96     29.60 o 
  -8  10   6      606.97      559.89     31.66 o 
  -7  10   6       32.37       28.26     16.42 o 
  -6  10   6       18.11       28.89     12.48 o 
  -5  10   6        2.56        3.98     12.27 o 
  -4  10   6      216.05      212.61     28.93 o 
  -3  10   6      105.33      116.11     30.00 o 
  -2  10   6      119.51      126.54     26.15 o 
  -1  10   6       66.32       60.88      9.87 o 
   0  10   6      867.94      918.58     30.41 o 
   1  10   6      728.81      788.79     26.01 o 
   2  10   6      139.28      142.48     11.03 o 
   3  10   6       12.76       16.98      9.44 o 
   4  10   6        0.31       11.39      9.74 o 
   5  10   6      540.94      514.88     25.36 o 
   6  10   6      615.46      608.38     27.61 o 
   7  10   6      285.31      259.94     24.65 o 
   8  10   6      807.81      768.66     33.93 o 
   9  10   6      760.46      775.78     35.94 o 
  10  10   6        1.34        5.23     14.57 o 
  11  10   6      210.35      184.46     21.88 o 
 -10  11   6       51.29       27.89     27.89 o 
  -9  11   6        2.73       43.92     25.47 o 
  -8  11   6       58.48       99.50     26.15 o 
  -7  11   6      126.38      139.25     20.29 o 
  -6  11   6       19.45       15.96     17.76 o 
  -5  11   6      139.00      140.94     19.91 o 
  -4  11   6        2.73       15.67     11.88 o 
  -3  11   6      378.82      367.39     24.60 o 
  -2  11   6      523.44      528.42     29.09 o 
  -1  11   6      146.65      177.80     18.89 o 
   0  11   6      313.12      312.59     21.84 o 
   1  11   6     1488.85     1667.22    101.05 o 
   2  11   6      569.24      602.59     34.64 o 
   3  11   6      147.72      170.49     16.59 o 
   4  11   6     1106.32     1114.81     53.06 o 
   5  11   6       74.31       71.85     11.81 o 
   6  11   6      419.08      354.00     20.52 o 
   7  11   6       62.34       71.62     16.03 o 
   8  11   6        0.91        3.47     12.59 o 
   9  11   6        2.74       -7.11     14.64 o 
  10  11   6        1.89        7.27     17.24 o 
  -8  12   6      230.53      249.40     34.00 o 
  -7  12   6      102.09       94.31     20.39 o 
  -6  12   6      206.02      190.66     23.95 o 
  -5  12   6      254.63      262.75     31.64 o 
  -4  12   6       20.10        4.24     16.56 o 
  -3  12   6      143.16      152.25     21.45 o 
  -2  12   6      402.62      414.47     26.75 o 
  -1  12   6      576.75      600.88     90.29 o 
   0  12   6      189.33      223.39     20.33 o 
   1  12   6        2.77        7.73     12.81 o 
   2  12   6      856.95      899.61     34.46 o 
   3  12   6     1476.05     1470.75     80.44 o 
   4  12   6      315.80      282.53     39.62 o 
   5  12   6      727.68      745.64     51.87 o 
   6  12   6     1417.85     1384.61     71.25 o 
   7  12   6       19.01        8.79     21.07 o 
   8  12   6      549.49      477.10     27.51 o 
  -6  13   6      323.07      312.29     42.05 o 
  -5  13   6      111.24      151.11     29.52 o 
  -4  13   6      290.62      275.17     26.04 o 
  -3  13   6      114.83       84.91     20.82 o 
  -2  13   6       57.16       74.13     18.72 o 
  -1  13   6        8.40      -15.10     15.91 o 
   0  13   6       13.15        9.21     12.60 o 
   1  13   6        1.53       22.19     17.44 o 
   2  13   6      125.04      111.21     22.44 o 
   3  13   6       18.96       33.12     16.19 o 
   4  13   6        3.11       13.01     17.02 o 
   5  13   6       63.94       64.07     20.26 o 
 -15   1   7      197.95      142.52     24.72 o 
 -14   1   7       90.06      117.97     75.94 o 
 -13   1   7       40.08       44.39     55.68 o 
 -12   1   7      675.61      680.79     40.77 o 
 -11   1   7      506.66      457.96     31.28 o 
 -10   1   7      460.69      456.53     22.52 o 
  -9   1   7     2184.07     2238.49     59.95 o 
  -8   1   7       86.77       78.64      8.06 o 
  -7   1   7     1987.11     2015.41     38.62 o 
  -6   1   7     2076.21     2137.94     39.13 o 
  -5   1   7      163.11      148.90      9.88 o 
  -4   1   7      908.78      914.82     19.91 o 
  -3   1   7        0.66        5.49      6.64 o 
  -2   1   7      581.82      560.45     17.69 o 
  -1   1   7       10.88        9.99      8.71 o 
   0   1   7     1133.30     1190.83     30.23 o 
   1   1   7     1053.65     1056.37     37.10 o 
   2   1   7      383.96      386.24      9.44 o 
   3   1   7     1358.80     1437.69     24.04 o 
   4   1   7      232.83      243.73      7.70 o 
   5   1   7      294.11      293.74      9.24 o 
   6   1   7      293.22      283.62      9.15 o 
   7   1   7     1369.27     1352.40     27.97 o 
   8   1   7       55.98       44.04      8.15 o 
   9   1   7     1108.33     1127.82     38.21 o 
  10   1   7     1629.24     1642.38     41.52 o 
  11   1   7      121.24      142.81     19.33 o 
  12   1   7      876.24      876.03     33.71 o 
  13   1   7      471.50      482.02     25.49 o 
  14   1   7       50.34       33.89     15.37 o 
 -14   2   7      305.65      259.99     25.56 o 
 -13   2   7      291.45      309.49     71.02 o 
 -12   2   7       16.44       35.57     16.53 o 
 -11   2   7      101.21       92.22     16.91 o 
 -10   2   7      341.44      329.78     29.66 o 
  -9   2   7       27.67       44.96     10.78 o 
  -8   2   7      707.79      675.35     20.37 o 
  -7   2   7        4.18       -0.71      6.98 o 
  -6   2   7     1958.72     1972.49     42.62 o 
  -5   2   7      482.65      462.63     13.93 o 
  -4   2   7        5.57        3.46      6.86 o 
  -3   2   7      849.86      874.73     20.29 o 
  -2   2   7      387.56      375.27      8.37 o 
  -1   2   7      646.10      666.40     14.23 o 
   0   2   7     1731.14     1852.17     47.06 o 
   1   2   7       89.87       78.19      6.04 o 
   2   2   7     1260.47     1341.72     21.35 o 
   3   2   7      659.14      700.45     14.41 o 
   4   2   7      170.45      163.60      7.10 o 
   5   2   7      666.46      690.14     20.59 o 
   6   2   7      649.11      640.72     14.87 o 
   7   2   7       88.46      101.60     12.35 o 
   8   2   7      428.01      442.94     16.26 o 
   9   2   7       22.81       22.34      7.37 o 
  10   2   7      953.30     1007.05     33.63 o 
  11   2   7      474.18      446.70     23.06 o 
  12   2   7       45.33       49.28     23.87 o 
  13   2   7      494.59      497.20     27.63 o 
  14   2   7      117.55      147.89     23.85 o 
 -14   3   7      154.02      107.33     44.52 o 
 -13   3   7        7.27        0.63     21.54 o 
 -12   3   7      201.78      196.63     41.02 o 
 -11   3   7      201.70      156.67     25.83 o 
 -10   3   7        8.66        6.85     14.40 o 
  -9   3   7      732.57      708.31     21.33 o 
  -8   3   7      263.04      231.38     12.07 o 
  -7   3   7      124.76      117.09     12.30 o 
  -6   3   7      319.44      330.26     13.94 o 
  -5   3   7       73.84       68.87      5.90 o 
  -4   3   7      128.62      127.90      6.16 o 
  -3   3   7       25.78       31.96      6.63 o 
  -2   3   7       76.56       63.49      4.75 o 
  -1   3   7      474.03      470.23     12.75 o 
   0   3   7       14.19       24.40      6.31 o 
   1   3   7     1187.01     1178.74     28.92 o 
   2   3   7      913.52      970.35     18.04 o 
   3   3   7      184.20      184.63     13.41 o 
   4   3   7      118.55      115.14      7.24 o 
   5   3   7      124.29      116.27      7.05 o 
   6   3   7      165.42      162.45      9.56 o 
   7   3   7      384.22      362.52     13.71 o 
   8   3   7      808.70      839.97     25.45 o 
   9   3   7      214.98      202.55     13.65 o 
  10   3   7       77.43       95.79     13.84 o 
  11   3   7      439.82      435.82     22.33 o 
  12   3   7      122.58      116.11     15.61 o 
  13   3   7      227.86      251.91     20.68 o 
  14   3   7       15.35       12.77     14.51 o 
 -14   4   7        3.64      -11.03     31.78 o 
 -13   4   7       66.39       55.42     23.21 o 
 -12   4   7       16.26       25.63     35.23 o 
 -11   4   7      447.58      479.43     35.91 o 
 -10   4   7      180.08      173.64     13.36 o 
  -9   4   7      174.13      160.67     12.87 o 
  -8   4   7      789.98      750.32     32.77 o 
  -7   4   7       24.62       15.12     10.77 o 
  -6   4   7      842.59      835.56     31.20 o 
  -5   4   7     1253.08     1263.66     27.68 o 
  -4   4   7      395.58      378.93     15.94 o 
  -3   4   7     1202.49     1231.40     32.88 o 
  -2   4   7      273.93      274.78      9.82 o 
  -1   4   7      355.03      377.40     20.46 o 
   0   4   7     1854.78     1942.70     77.07 o 
   1   4   7      273.62      274.44     17.68 o 
   2   4   7      258.16      256.29      9.48 o 
   3   4   7      207.56      205.47     18.73 o 
   4   4   7       26.13       31.22      6.67 o 
   5   4   7      431.22      439.31     14.83 o 
   6   4   7      124.68      121.77      8.95 o 
   7   4   7      111.73      117.26     10.79 o 
   8   4   7      162.94      149.99     10.79 o 
   9   4   7        1.22       22.55     10.08 o 
  10   4   7      285.00      294.87     41.89 o 
  11   4   7      339.55      321.97     19.53 o 
  12   4   7       58.49       34.65     13.83 o 
  13   4   7      422.44      404.46     28.41 o 
 -13   5   7      139.48      169.57     41.62 o 
 -12   5   7      243.67      338.32     61.85 o 
 -11   5   7       23.79       31.17     18.05 o 
 -10   5   7       76.12      103.74     14.35 o 
  -9   5   7       13.16       26.41     22.92 o 
  -8   5   7      769.72      707.68     24.18 o 
  -7   5   7      456.19      433.20     15.70 o 
  -6   5   7       24.22       19.46      7.42 o 
  -5   5   7      205.57      221.04     13.48 o 
  -4   5   7      558.32      554.33     28.81 o 
  -3   5   7       12.71        6.29      7.18 o 
  -2   5   7     1193.15     1235.83     40.04 o 
  -1   5   7     1741.44     1822.21     85.02 o 
   0   5   7     1064.02     1090.88     45.63 o 
   1   5   7     1288.03     1313.65     69.51 o 
   2   5   7     2350.91     2351.44     45.34 o 
   3   5   7      109.62       98.29      7.32 o 
   4   5   7     3043.60     3004.70     76.57 o 
   5   5   7      114.47      112.74     10.41 o 
   6   5   7      294.74      286.66     13.80 o 
   7   5   7        5.33       11.37      9.29 o 
   8   5   7        4.36       20.44     10.51 o 
   9   5   7     1416.23     1376.33     38.88 o 
  10   5   7      198.11      174.84     15.12 o 
  11   5   7      734.98      737.69     32.54 o 
  12   5   7        6.94       12.12     15.62 o 
  13   5   7      317.59      303.27     23.98 o 
 -13   6   7        7.13       85.34     38.09 o 
 -12   6   7       20.11       12.74     28.48 o 
 -11   6   7       49.14       83.92     38.96 o 
 -10   6   7       21.93        3.11     16.92 o 
  -9   6   7       76.44       55.23     13.72 o 
  -8   6   7       13.71       38.04     12.93 o 
  -7   6   7        0.08        9.16      8.73 o 
  -6   6   7        4.80       -1.46      6.94 o 
  -5   6   7       33.36       62.79     27.26 o 
  -4   6   7       31.33       22.57      7.23 o 
  -3   6   7      452.45      427.61     16.64 o 
  -2   6   7        0.10        6.79      9.81 o 
  -1   6   7      401.47      391.02     16.87 o 
   0   6   7        3.56       -4.97     10.48 o 
   1   6   7       25.01       19.71     12.98 o 
   2   6   7        1.02        6.86     11.44 o 
   3   6   7      148.65      140.15      9.73 o 
   4   6   7      198.40      211.77     61.59 o 
   5   6   7       53.75       57.75     17.30 o 
   6   6   7      123.53      111.80      9.82 o 
   7   6   7       23.84       34.80      9.97 o 
   8   6   7        7.20       16.18     10.17 o 
   9   6   7       83.75       70.25     12.38 o 
  10   6   7      211.55      179.52     16.36 o 
  11   6   7       44.71       35.27     12.31 o 
  12   6   7        3.98       37.26     20.39 o 
 -12   7   7      196.66      131.84     37.30 o 
 -11   7   7        9.14       48.44     25.71 o 
 -10   7   7      185.33      190.95     47.25 o 
  -9   7   7        2.60       16.35     26.98 o 
  -8   7   7       62.50       97.87     18.69 o 
  -7   7   7        9.13       11.53     12.14 o 
  -6   7   7      178.76      168.70     33.44 o 
  -5   7   7      353.20      320.56     17.02 o 
  -4   7   7      596.18      637.44     25.63 o 
  -3   7   7       79.84       84.14     15.13 o 
  -2   7   7      723.60      714.38     66.77 o 
  -1   7   7     1920.00     1994.67     96.08 o 
   0   7   7        2.83        4.89      8.58 o 
   1   7   7     1289.56     1433.38    103.13 o 
   2   7   7     1189.66     1082.25    104.35 o 
   3   7   7      431.43      395.67     24.00 o 
   4   7   7      472.80      439.72     25.02 o 
   5   7   7      429.54      397.67     17.66 o 
   6   7   7      904.48      901.49     26.92 o 
   7   7   7      621.12      586.35     30.75 o 
   8   7   7       75.29       67.89     11.23 o 
   9   7   7      252.53      231.63     17.45 o 
  10   7   7       98.93       82.40     15.48 o 
  11   7   7      574.24      569.90     41.54 o 
 -10   8   7       22.86        9.92     24.04 o 
  -9   8   7        2.00      118.39     76.82 o 
  -8   8   7      721.66      656.31     55.98 o 
  -7   8   7       33.05       26.58     16.62 o 
  -6   8   7       80.50      113.01     16.37 o 
  -5   8   7       27.69       37.67     13.30 o 
  -4   8   7       67.22      105.64     16.12 o 
  -3   8   7      164.95      163.82     12.06 o 
  -2   8   7      119.18      115.29     15.46 o 
  -1   8   7      195.29      187.81     14.09 o 
   0   8   7      980.66     1068.70     91.79 o 
   1   8   7       48.98       66.40     10.38 o 
   2   8   7     1063.24     1222.28     75.02 o 
   3   8   7       37.67       21.99     12.16 o 
   4   8   7      112.34      100.67     19.94 o 
   5   8   7     2489.15     2295.16     80.58 o 
   6   8   7      193.66      197.28     21.28 o 
   7   8   7      967.84      932.90     37.09 o 
   8   8   7     1680.87     1684.60     52.73 o 
   9   8   7       20.47        9.80     12.14 o 
  10   8   7      657.80      661.90     36.34 o 
  -9   9   7      398.21      433.86     48.24 o 
  -8   9   7       51.42       40.31     22.94 o 
  -7   9   7      132.05      102.30     18.43 o 
  -6   9   7       93.80      122.53     23.44 o 
  -5   9   7        8.80       57.96     16.92 o 
  -4   9   7        1.11        8.89     15.54 o 
  -3   9   7       13.74       43.89     19.21 o 
  -2   9   7       72.61       76.03     13.65 o 
  -1   9   7       42.60       69.22     12.91 o 
   0   9   7      181.11      161.26     15.62 o 
   1   9   7        2.02        5.00     12.95 o 
   2   9   7      537.32      590.58     41.80 o 
   3   9   7      515.05      505.73     39.12 o 
   4   9   7      404.13      352.02     29.29 o 
   5   9   7        4.59       -1.86     29.30 o 
   6   9   7       43.02       20.64     18.56 o 
   7   9   7       43.72       50.37     20.61 o 
   8   9   7      112.34      100.04     21.57 o 
   9   9   7      221.09      195.85     27.45 o 
  -8  10   7       99.24      193.30     71.81 o 
  -7  10   7       77.15      100.00     69.65 o 
  -6  10   7        4.37      146.30     38.94 o 
  -5  10   7      104.92      152.81     69.33 o 
  -4  10   7       26.39       37.51     19.31 o 
  -3  10   7       29.61       50.55     16.73 o 
  -2  10   7      267.45      263.43     24.27 o 
  -1  10   7        2.87        6.79     12.19 o 
   0  10   7       82.22       82.50     13.36 o 
   1  10   7       33.89       51.37     14.67 o 
   2  10   7      181.59      211.90     40.89 o 
   3  10   7      936.82      989.39     99.05 o 
   4  10   7      132.53      114.67     18.41 o 
   5  10   7     1277.10     1155.14    100.76 o 
   6  10   7      157.96      153.98     27.75 o 
   7  10   7      751.21      656.96     69.91 o 
   8  10   7      824.28      719.51     48.57 o 
  -7  11   7      556.85      660.12     60.94 o 
  -6  11   7      314.05      311.97     64.41 o 
  -5  11   7      108.62       80.74     18.22 o 
  -4  11   7      727.83      723.41     45.17 o 
  -3  11   7       63.88       26.80     17.09 o 
  -2  11   7       50.12       31.52     14.06 o 
  -1  11   7      179.47      141.03     18.61 o 
   0  11   7       47.56       43.92     14.57 o 
   1  11   7       91.46      126.14     34.58 o 
   2  11   7        0.98      -17.45     17.45 o 
   3  11   7      244.25      234.04     19.29 o 
   4  11   7      428.54      417.08     29.67 o 
   5  11   7       53.98       31.64     19.30 o 
   6  11   7      511.34      475.63     36.80 o 
  -4  12   7      341.48      330.30     29.33 o 
  -3  12   7       50.94       43.24     19.13 o 
  -2  12   7       42.61       16.76     18.05 o 
  -1  12   7      329.69      271.67     23.23 o 
   0  12   7      123.17      127.23     26.37 o 
   1  12   7       43.62       71.37     39.90 o 
   2  12   7        6.81       13.36     13.92 o 
   3  12   7       33.98       35.49     14.56 o 
 -12   0   8      172.08      110.41     35.35 o 
 -11   0   8       64.32       67.93     22.89 o 
 -10   0   8       19.10       39.96     24.41 o 
  -9   0   8      605.82      626.55     72.21 o 
  -8   0   8     3372.89     3234.99    166.76 o 
  -7   0   8      565.48      531.10     25.60 o 
  -6   0   8      771.06      901.56     78.35 o 
  -5   0   8     1545.19     1634.36     69.89 o 
  -4   0   8       75.96      128.18     45.82 o 
  -3   0   8     1825.51     1941.51     61.96 o 
  -2   0   8      986.97     1007.43     35.32 o 
  -1   0   8      676.54      732.81     33.21 o 
   0   0   8     2454.53     2362.56     79.84 o 
   1   0   8      782.84      747.40     32.93 o 
   2   0   8      446.52      475.09     24.57 o 
   3   0   8        7.74       43.58     18.09 o 
   4   0   8      947.94      959.79     44.27 o 
   5   0   8      113.13      107.37     18.58 o 
   6   0   8      992.25      960.92     39.91 o 
   7   0   8      673.36      652.78     48.20 o 
   8   0   8      103.39      100.82     25.19 o 
   9   0   8     1040.84     1132.54     79.74 o 
  10   0   8      796.60      973.68     73.60 o 
  11   0   8        1.30       13.69     18.53 o 
 -12   1   8       28.51       52.15     35.45 o 
 -11   1   8        2.18       39.29     44.10 o 
 -10   1   8       38.27       78.80     26.06 o 
  -9   1   8       71.80       46.16     23.52 o 
  -8   1   8     1622.41     1369.36     43.59 o 
  -7   1   8      472.88      444.28     22.33 o 
  -6   1   8      431.44      363.08     14.01 o 
  -5   1   8      110.37      150.04     22.69 o 
  -4   1   8       38.55       63.78     18.91 o 
  -3   1   8       34.24       62.26      9.47 o 
  -2   1   8      198.79      188.43     11.86 o 
  -1   1   8       17.93       23.11      8.53 o 
   0   1   8      460.65      424.75     17.61 o 
   1   1   8      584.28      609.77     20.06 o 
   2   1   8        1.61       12.49     10.25 o 
   3   1   8      272.23      248.39     13.69 o 
   4   1   8      271.73      258.28     17.67 o 
   5   1   8       18.77        4.98     12.28 o 
   6   1   8       23.48       62.54     17.89 o 
   7   1   8      588.27      562.48     22.52 o 
   8   1   8      943.19      907.96     36.31 o 
   9   1   8       77.95       57.85     14.52 o 
  10   1   8       28.38       48.63     14.88 o 
  11   1   8       17.00       52.65     15.55 o 
 -12   2   8       68.81      133.91    154.27 o 
 -11   2   8        0.93       32.95     40.47 o 
 -10   2   8       11.95       16.35     21.32 o 
  -9   2   8        1.16       24.39     17.70 o 
  -8   2   8       49.89       27.54     13.19 o 
  -7   2   8      597.10      511.81     19.07 o 
  -6   2   8      774.46      731.68     27.79 o 
  -5   2   8      986.51     1017.34     23.90 o 
  -4   2   8        1.82        8.03      7.86 o 
  -3   2   8      835.70      847.05     21.93 o 
  -2   2   8      521.67      511.34     26.98 o 
  -1   2   8      263.48      252.41     14.32 o 
   0   2   8      107.00      131.19     15.24 o 
   1   2   8       36.44       33.11      8.90 o 
   2   2   8      232.37      241.02     19.85 o 
   3   2   8      189.72      169.95     22.74 o 
   4   2   8      354.48      325.98     18.84 o 
   5   2   8        2.15       17.49     19.32 o 
   6   2   8       58.60       70.12     10.29 o 
   7   2   8      460.13      440.66     21.84 o 
   8   2   8        2.71       20.63      8.45 o 
   9   2   8      311.27      360.75     35.87 o 
  10   2   8       98.58      105.25     19.57 o 
  11   2   8       82.55       73.41     19.85 o 
 -12   3   8      287.92      177.23     28.93 o 
 -11   3   8        0.26       21.80     20.92 o 
 -10   3   8      133.52      111.41     23.05 o 
  -9   3   8       97.54       89.49     16.14 o 
  -8   3   8        2.26        3.11     12.16 o 
  -7   3   8      201.37      196.14     14.72 o 
  -6   3   8        0.15       74.72     50.90 o 
  -5   3   8      249.18      271.18     14.37 o 
  -4   3   8      368.04      414.77     18.90 o 
  -3   3   8       40.46       45.36     11.08 o 
  -2   3   8     1511.35     1569.44     40.26 o 
  -1   3   8      397.55      398.25     24.14 o 
   0   3   8      446.32      457.50     38.92 o 
   1   3   8      841.89      846.70     29.61 o 
   2   3   8       21.46       35.65     14.50 o 
   3   3   8     1102.18     1122.03     38.07 o 
   4   3   8      596.82      566.19     55.05 o 
   5   3   8      159.10      169.53     21.03 o 
   6   3   8      509.99      509.66     30.55 o 
   7   3   8      955.73      911.52     36.72 o 
   8   3   8      103.05      133.29     16.29 o 
   9   3   8      774.75      771.44     54.24 o 
  10   3   8        6.99       50.29     42.70 o 
  11   3   8      460.63      454.46     33.08 o 
 -11   4   8      302.95      254.60     22.74 o 
 -10   4   8       24.68       39.03     34.05 o 
  -9   4   8        3.25       28.50     16.27 o 
  -8   4   8       12.37        8.86     23.20 o 
  -7   4   8       81.34       76.25     13.22 o 
  -6   4   8       17.76        1.70     11.20 o 
  -5   4   8      106.22      116.02     14.56 o 
  -4   4   8      350.43      314.55     17.49 o 
  -3   4   8      119.42      114.60     13.62 o 
  -2   4   8       84.68      112.04     16.64 o 
  -1   4   8      387.51      367.72     19.99 o 
   0   4   8        5.30        0.17     12.67 o 
   1   4   8       34.69       63.77     22.05 o 
   2   4   8      219.92      183.08     19.92 o 
   3   4   8      485.67      511.25     91.20 o 
   4   4   8        7.69       -3.09     11.38 o 
   5   4   8      629.22      593.96     24.00 o 
   6   4   8     1768.09     1832.79     58.16 o 
   7   4   8      137.78      132.24     17.52 o 
   8   4   8      729.97      726.94     39.23 o 
   9   4   8        0.63        0.19     17.97 o 
  10   4   8      192.70      203.86     40.77 o 
 -11   5   8       36.33       41.03     28.90 o 
 -10   5   8       56.76       85.98     20.40 o 
  -9   5   8       12.73       19.51     12.89 o 
  -8   5   8        2.80       41.56     27.64 o 
  -7   5   8      105.07       85.33     14.07 o 
  -6   5   8        0.99      -10.45     11.59 o 
  -5   5   8       56.76       70.11     10.83 o 
  -4   5   8      227.68      218.77     17.03 o 
  -3   5   8      130.22      107.75     11.85 o 
  -2   5   8      427.17      380.80     21.33 o 
  -1   5   8        2.57       30.66     15.34 o 
   0   5   8      252.40      240.72     18.11 o 
   1   5   8      500.26      480.27     60.57 o 
   2   5   8        0.64       19.80     21.28 o 
   3   5   8      560.22      528.98     49.64 o 
   4   5   8      182.74      207.06     27.69 o 
   5   5   8      136.65      118.58     28.34 o 
   6   5   8      316.00      297.13     20.24 o 
   7   5   8      121.71      141.03     29.29 o 
   8   5   8        1.63       39.84     18.66 o 
   9   5   8        1.02       -0.13     20.96 o 
  10   5   8        0.05       11.80     23.11 o 
 -10   6   8      133.99      105.55     43.13 o 
  -9   6   8      615.33      543.74     33.59 o 
  -8   6   8      166.56      199.34     22.17 o 
  -7   6   8      109.74       85.01     12.94 o 
  -6   6   8      569.16      489.11     23.67 o 
  -5   6   8      297.08      272.62     18.23 o 
  -4   6   8      444.34      419.25     20.76 o 
  -3   6   8       85.53       69.16     14.31 o 
  -2   6   8      518.37      455.81     25.17 o 
  -1   6   8      534.99      525.62     26.48 o 
   0   6   8      594.34      584.35     39.99 o 
   1   6   8      112.82      102.78     17.05 o 
   2   6   8     1543.91     1459.65     56.68 o 
   3   6   8       28.28       36.20     14.98 o 
   4   6   8       50.12       47.48     14.05 o 
   5   6   8     1721.95     1667.88     55.51 o 
   6   6   8      166.02      228.58     61.54 o 
   7   6   8      424.69      430.63     24.00 o 
   8   6   8      807.12      741.16     33.82 o 
   9   6   8        7.71       22.85     27.57 o 
  -9   7   8       18.90       37.61     18.06 o 
  -8   7   8      498.51      364.29     26.22 o 
  -7   7   8      730.38      621.00     39.71 o 
  -6   7   8       19.53       24.08     13.87 o 
  -5   7   8      138.48      102.63     14.30 o 
  -4   7   8      102.49       92.38     20.08 o 
  -3   7   8       37.52       17.00     10.86 o 
  -2   7   8       39.59       52.28     14.07 o 
  -1   7   8       24.56       35.18     14.24 o 
   0   7   8       19.64       28.10     12.61 o 
   1   7   8      104.88       82.16     15.43 o 
   2   7   8        0.00       -1.70     12.87 o 
   3   7   8       30.54       21.44     13.47 o 
   4   7   8       77.03       90.58     15.82 o 
   5   7   8       63.31       61.00     18.20 o 
   6   7   8      119.84      112.79     18.11 o 
   7   7   8        3.59       21.26     17.68 o 
   8   7   8      298.30      334.86     66.00 o 
  -8   8   8       17.28       14.25     23.12 o 
  -7   8   8       44.06       55.43     22.39 o 
  -6   8   8        2.60        6.19     13.47 o 
  -5   8   8       82.11       77.98     18.42 o 
  -4   8   8       78.92       80.10     16.64 o 
  -3   8   8        3.11       16.92     17.31 o 
  -2   8   8       22.04       30.34     26.22 o 
  -1   8   8       34.98       67.03     19.46 o 
   0   8   8       10.74       38.04     20.41 o 
   1   8   8       17.02       24.08     14.28 o 
   2   8   8        2.62      -11.07     11.07 o 
   3   8   8      777.13      805.83     51.11 o 
   4   8   8        7.58        5.34     17.38 o 
   5   8   8      309.35      269.55     25.67 o 
   6   8   8      244.73      207.91     33.90 o 
   7   8   8       66.91       72.98     25.95 o 
  -6   9   8       10.18       22.31     18.28 o 
  -5   9   8      454.69      372.63     31.76 o 
  -4   9   8      199.09      130.85     28.86 o 
  -3   9   8        6.67       28.68     22.63 o 
  -2   9   8      611.15      585.71     43.30 o 
  -1   9   8      511.78      482.21     33.65 o 
   0   9   8      159.22      168.13     25.58 o 
   1   9   8       75.24       57.19     20.76 o 
   2   9   8        0.14        8.67     29.10 o 
   3   9   8      158.32      176.89     20.35 o 
   4   9   8       80.99      103.76     35.40 o 
   5   9   8        0.90       27.43     19.82 o 
  -3  10   8      830.75      637.21     87.41 o 
  -2  10   8      333.88      273.33     54.49 o 
  -1  10   8      102.07       80.14     24.66 o 
   0  10   8      235.91      257.39     78.16 o 
   1  10   8        7.11        4.07     18.10 o 
   2  10   8        2.55       11.62     18.07 o 
  -8   1   9      434.51      377.97     26.01 o 
  -7   1   9        8.01       -2.58     16.11 o 
  -6   1   9       72.10       81.44     17.34 o 
  -5   1   9      158.80      150.66     14.12 o 
  -4   1   9      104.26      105.31     12.04 o 
  -3   1   9       95.69       98.27     13.46 o 
  -2   1   9      930.94      961.03     27.59 o 
  -1   1   9      147.16      166.22     16.88 o 
   0   1   9      366.48      386.08     23.13 o 
   1   1   9     1042.66     1065.82     34.70 o 
   2   1   9       27.87       55.43     12.87 o 
   3   1   9      518.77      556.08     26.02 o 
   4   1   9      554.83      633.02     31.84 o 
   5   1   9      115.37      104.84     20.14 o 
   6   1   9      142.01      132.20     18.11 o 
   7   1   9      184.05      188.11     38.42 o 
   8   1   9      600.85      624.15     41.12 o 
  -8   2   9       55.57       35.34     20.24 o 
  -7   2   9      118.23      158.20     16.71 o 
  -6   2   9      102.73      126.86     17.41 o 
  -5   2   9        6.26       22.77     14.05 o 
  -4   2   9      105.70      101.91     19.70 o 
  -3   2   9      111.62      112.89     14.81 o 
  -2   2   9      186.01      145.93     13.12 o 
  -1   2   9      717.50      763.42     30.08 o 
   0   2   9       25.15       21.69     11.90 o 
   1   2   9      265.77      261.85     17.84 o 
   2   2   9      317.63      359.82     23.76 o 
   3   2   9       21.79       24.49     13.37 o 
   4   2   9      236.07      218.90     25.03 o 
   5   2   9      814.97      835.82     44.26 o 
   6   2   9      363.23      335.29     45.26 o 
   7   2   9      249.22      267.66     36.21 o 
  -8   3   9       75.30       64.15     30.63 o 
  -7   3   9       68.70       67.86     18.96 o 
  -6   3   9      158.87      123.31     15.76 o 
  -5   3   9        2.55        9.03     16.34 o 
  -4   3   9        3.62       12.28     12.21 o 
  -3   3   9       33.79       34.06     22.73 o 
  -2   3   9      145.43      109.80     14.34 o 
  -1   3   9      833.17      881.62     39.18 o 
   0   3   9       85.31       90.65     16.29 o 
   1   3   9      206.83      192.42     22.46 o 
   2   3   9      271.78      270.36     28.31 o 
   3   3   9       17.73       17.78     21.76 o 
   4   3   9       10.64        1.76     16.64 o 
   5   3   9       10.56        9.59     29.68 o 
   6   3   9        0.19       -7.27     19.88 o 
   7   3   9       33.34       40.53     21.47 o 
  -7   4   9       15.02       10.04     15.19 o 
  -6   4   9      160.40      119.13     17.26 o 
  -5   4   9        1.36       31.15     18.40 o 
  -4   4   9      223.96      178.70     16.59 o 
  -3   4   9       74.85       71.47     17.38 o 
  -2   4   9       75.76       88.79     30.19 o 
  -1   4   9       86.83       99.24     21.01 o 
   0   4   9      120.79       89.73     16.88 o 
   1   4   9      247.13      294.06     53.07 o 
   2   4   9      652.67      592.61     44.95 o 
   3   4   9       11.35       20.72     24.06 o 
   4   4   9      535.43      526.96     36.41 o 
   5   4   9        4.75       -5.28     15.61 o 
   6   4   9       13.54       34.95     16.15 o 
  -6   5   9       11.35       14.76     12.71 o 
  -5   5   9      153.90      170.06     28.31 o 
  -4   5   9       19.64       57.79     20.38 o 
  -3   5   9      130.00      128.92     15.86 o 
  -2   5   9      285.91      254.84     28.46 o 
  -1   5   9       92.59       89.86     16.53 o 
   0   5   9      183.71      180.80     21.01 o 
   1   5   9       20.62       32.05     28.25 o 
   2   5   9      714.09      703.51     93.37 o 
   3   5   9      187.66      180.46     32.91 o 
   4   5   9        6.17       44.91     23.94 o 
   5   5   9      137.26      146.77     44.63 o 
  -5   6   9       12.51       34.34     14.38 o 
  -4   6   9      125.69      116.06     17.40 o 
  -3   6   9       14.15        7.61     15.20 o 
  -2   6   9       45.11       41.29     16.51 o 
  -1   6   9       26.88       35.46     21.14 o 
   0   6   9        9.02       36.28     21.11 o 
   1   6   9        6.26       22.70     16.68 o 
   2   6   9       29.01       23.36     15.73 o 
   3   6   9       23.53       32.20     19.45 o 
   4   6   9      177.30      171.76     30.37 o 
  -2   7   9       86.64       71.69     13.33 o 
  -1   7   9      156.71      169.35     22.59 o 
   0   7   9      345.23      299.57     39.09 o 
   1   7   9      239.44      208.77     21.00 o 
                                                 
